# Supplementary material for: Nucleus-cytoskeleton communication impacts on OCT4-chromatin interactions in embryonic stem cells
Source: BMC Biol. 2022 Jan 7;20:6. doi: 10.1186/s12915-021-01207-w (PMC8742348; doi:10.1186/s12915-021-01207-w)
Supplement: Supplementary file 9 — Additional file 9. Supplementary Video S6. 3D organization of the vimentin network. Representative 3D confocal images of ES cells transfected with GFP-vimentin (green) and H2B-mCherry (red). (Scale bar: 5 μm). Related to Fig. 3b, top panel. [file 12915_2021_1207_MOESM9_ESM.xlsx]

## Sheet: raw data - nuclei morphology
	YPet-OCT4 ES cell line			YPet-OCT4 ES cell line			YPet-OCT4 ES cell line			YPet-OCT4 ES cell line			W4 ES cell line H2B-mCherry			W4 ES cell line GFP-vim(1-138) + H2B-mCherry
	control condition			Latrunculin B treatment			Taxol treatment			Vinblastine treatment			Control condition			vim(1-138) expression
	Volume (µm3)	Sphericity		Volume (µm3)	Sphericity		Volume (µm3)	Sphericity		Volume (µm3)	Sphericity		Volume (µm3)	Sphericity		Volume (µm3)	Sphericity
	700.179	0.954991		589.378	0.957644		837.465	0.928226		1064.43	0.880244		977.935	0.945875		381.881	0.606163
	1122.3	0.858751		1028.35	0.973239		489.639	0.938145		889.925	0.911656		847.287	0.882819		428.988	0.628992
	504.704	0.944712		451.959	0.975212		580.904	0.944846		708.082	0.941945		645.825	0.786559		523.418	0.726014
	662.266	0.877795		378.391	0.972164		1014.03	0.881306		471.733	0.907583		706.622	0.947814		691.761	0.77729
	570.391	0.859075		497.381	0.954604		1099.3	0.929263		566.944	0.800403		715.544	0.881368		518.347	0.925193
	980.371	0.92851		730.161	0.966124		726.456	0.836182		499.959	0.868747		838.053	0.890449		1324.28	0.602425
	345.058	0.903512		392.25	0.813121		441.843	0.913299		436.572	0.954298		673.099	0.873195		1521.62	0.578405
	575.044	0.950005		737.513	0.950297		649.121	0.912844		561.969	0.964017		458.342	0.831781		827.342	0.694233
	307.595	0.708263		1014.88	0.959933		409.619	0.837421		608.235	0.855774		486.961	0.822601		829.932	0.6976
	557.8	0.903233		741.715	0.950208		571.868	0.790305		491.669	0.954286		708.59	0.82		766.487	0.794862
	515.883	0.919951		1068.62	0.95637		718.331	0.902963		452.685	0.907726		896.962	0.875023		532.323	0.765351
	658.499	0.831963		801.994	0.966489		1073.05	0.793262		509.122	0.903675		598.32	0.84913		706.168	0.799664
	667.707	0.838802		963.671	0.984948		444.683	0.933313		358.591	0.824875		608.242	0.902807		770.374	0.592977
	381.483	0.907407		721.959	0.927874		1175.85	0.83945		468.208	0.956878		582.38	0.877792		648.528	0.672389
	442.953	0.794627		489.147	0.94712		916.481	0.826033		429.906	0.805315		604.114	0.73667		922.957	0.724496
	414.249	0.817856		658.074	0.935802		866.603	0.953153		752	0.875347		789.022	0.834499		422.725	0.77115
	407.765	0.854346		1029.88	0.969701		792.197	0.94442		740.903	0.854299		915.401	0.825212		788.243	0.614559
	633.545	0.818431		760.954	0.961232		751.811	0.93446		1113.95	0.802378		749.721	0.657624		488.372	0.680497
	705.666	0.837743		796.121	0.915078		488.833	0.856929		647.547	0.813997		905.356	0.78		699.54	0.868969
	700.179	0.954991		787.195	0.925964		712.237	0.909563		1113.95	0.802378		769.821	0.841708		617.098	0.85542
	1122.3	0.858751		468.981	0.981976		516.108	0.881678		647.547	0.813997		700.199	0.727604		518.61	0.869459
	504.704	0.944712		1042	0.845322		940.722	0.917889		543.956	0.804281		678.231	0.782664		631.142	0.489977
	662.266	0.877795		917.979	0.932994		943.329	0.939093		461.361	0.825549		544.749	0.811166		904.595	0.686682
	570.391	0.859075		694.141	0.891328		805.561	0.865416		1157.33	0.898741		687.66	0.860218		1487.81	0.548532
	508.684	0.65964		992.556	0.955798		733.087	0.919588		719.924	0.887626		527.326	0.845153		1405.05	0.771777
	742.96	0.880868		687.742	0.941044		500.089	0.944143		797.799	0.920227		631.843	0.708354		1584.02	0.742975
	556.64	0.746278		462.76	0.968862		710.559	0.865176		793.811	0.85482		798.256	0.869438		740.624	0.735908
	1011.98	0.785698		826.025	0.922992		378.813	0.88607		578.698	0.821502		854.222	0.713587		593.334	0.729453
	881.488	0.916445		703.085	0.964666		769.557	0.891772		1105.83	0.891674		760.832	0.85133		1012.07	0.740118
	442.076	0.924884		632.898	0.86698		521.003	0.924491		794.23	0.932646		893.21	0.731849		466.388	0.876743
	409.802	0.947553		929.137	0.969909		614.916	0.892457		925.011	0.81428		640.128	0.844838		544.496	0.806965
	1089.34	0.878477		841.978	0.945861		904.429	0.856117		592.437	0.944988		735.628	0.716323		897.448	0.769275
	481.929	0.94461		800.111	0.894737		657.221	0.841662		657.129	0.941379					944.62	0.738838
	698.966	0.926604		358.025	0.947068		555.816	0.797913		580.455	0.916856					557.783	0.880158
	383.713	0.878348		318.624	0.950079		507.861	0.807685		682.232	0.825382					504.481	0.590758
	951.516	0.947241		931.698	0.940776		686.37	0.911531		493.12	0.933213					548.771	0.703662
	771.112	0.953275		1500.31	0.934205		476.431	0.891274		530.075	0.930878					547.456	0.796392
	1010.47	0.933583		1856.07	0.87386		639.055	0.903898		366.519	0.89614					640.473	0.736703
	568.354	0.982232		610.687	0.948966		727.357	0.844512		433.522	0.910669					548.135	0.742893
	456.85	0.918731		515.381	0.983452		729.975	0.906323		567.364	0.844968					680.713	0.712155
	832.865	0.922289		882.369	0.895974		884.791	0.879878		649.168	0.848395					348.662	0.559351
	501.116	0.940417		621.197	0.958098		683.08	0.94135		344.476	0.880855					696.811	0.504092
	653.269	0.851054		715.301	0.954746		558.473	0.956717		581.443	0.916271					857.228	0.727612
	440.249	0.943911		631.549	0.939531		701.686	0.887667		448.644	0.90013					314.977	0.545511
	625.277	0.933311		821.721	0.900445		572.137	0.891763		550.295	0.910521					428.988	0.628992
	545.437	0.929866		1066.87	0.955471		692.833	0.929874		877.454	0.843612					523.418	0.726014
	366.155	0.871652		996.669	0.969573		521.57	0.87896		883.081	0.959861					1521.62	0.578405
	414.934	0.867781		609.491	0.942689		606.768	0.895898		995.116	0.949126					827.342	0.694233
	475.768	0.884728		821.429	0.939924		678.446	0.94475		1065.12	0.948349					829.932	0.6976
	302.493	0.755653		578.909	0.948319		1137.75	0.869354		818.217	0.917546					922.957	0.724496
	653.006	0.908282		720.906	0.950525		897.85	0.911887		837.722	0.919574					699.54	0.868969
	531.45	0.886105		733.801	0.873624		636.498	0.834179		788.056	0.928457					897.448	0.769275
	676.816	0.867924		967.794	0.965935		832.3	0.944799		848.229	0.956023					557.783	0.880158
	382.2	0.888144		944.807	0.968777		634.427	0.840489		676.247	0.881143					547.456	0.796392
	703.436	0.933361		650.726	0.960659		406.113	0.884407		941.259	0.912838					640.473	0.736703
	680.117	0.933316					525.19	0.901846		628.249	0.898183
	716.122	0.754769					1050.95	0.80256		676.31	0.910945
	461.293	0.86856					342.767	0.845212		1062.12	0.971155
	428.79	0.809774								899.675	0.946936
	608.756	0.940486								805.505	0.911204
	483.828	0.959159								568.55	0.893166
	893.543	0.910055								901.191	0.967552
	952.389	0.824265								931.376	0.955573
	628.793	0.921535								1008.94	0.950133
	571.872	0.908377								994.948	0.960257
	1005.29	0.763509								750.765	0.902084
	655.27	0.895137								725.15	0.976825
	783.393	0.839108								430.405	0.95281
	625.802	0.913482								571.097	0.967387
	758.351	0.932309								412.061	0.953002
	605.986	0.935169								911.313	0.956058
	561.96	0.906824								876.57	0.956875
	728.529	0.839046								736.918	0.967078
	753.32	0.912289								664.328	0.901072
	626.185	0.917846								618.727	0.881624
	959.068	0.872271								960.593	0.935238
	817.892	0.892146								807.034	0.955814
	694.989	0.910021								952.858	0.966019
	686.576	0.961094								315.753	0.884316
	689.428	0.957977								584.015	0.881382
	677.29	0.893191								620.685	0.901686
	628.681	0.953182								564.402	0.891858
	822.421	0.910336								581.005	0.860671
	732.089	0.830037								567.965	0.923299
	763.262	0.898957								451.769	0.940455
	658.337	0.953307								591.861	0.879771
	612.109	0.954859								682.845	0.879595
	910.963	0.884679								857.208	0.911684
	960.145	0.903613								853.613	0.895721
	787.464	0.732375								803.324	0.901643
	451.004	0.726054								623.887	0.893611
	916.363	0.920018								623.154	0.921838
	899.675	0.876726								677.194	0.8893
	789.059	0.882432								1187.63	0.908132
	1009.51	0.929281								608.597	0.92898
	657.529	0.799575								596.857	0.908696
	685.133	0.786427								752.4	0.905182
	929.866	0.925732								854.526	0.913944
	860.524	0.922565								982.233	0.877039
	827.592	0.894222								969.654	0.910439
	954.912	0.804888								915.125	0.866488
	731.258	0.840528								533.068	0.904166
	760.305	0.862362								860.327	0.843276
	932.053	0.917466								1100.9	0.870623
	785.817	0.883738								677.946	0.933907
	914.758	0.863063								685.64	0.95958
	843.651	0.861255								712.81	0.969109
	962.76	0.91971								678.558	0.950595
	1004.97	0.935078								675.647	0.916511
	855.272	0.867474								730.164	0.930049
	936.522	0.872653								559.433	0.942931
	599.919	0.952375								689.702	0.877846
	635.444	0.909961								715.265	0.938213
	571.214	0.938428								870.001	0.88007
	709.102	0.734653								816.269	0.925642
	557.717	0.932391								616.359	0.933568
	524.446	0.900803								852.991	0.839078
	813.08	0.89866								691.188	0.922576
	598.081	0.938725								624.6	0.83344
	747.789	0.743443								972.001	0.902019
	573.445	0.971075								474.713	0.954007
	531.428	0.806667								438.485	0.881545
	552.854	0.952567								1049.09	0.918878
	574.612	0.906288								1015.92	0.944662
	443.977	0.732965								890.71	0.953132
	614.075	0.918815								525.638	0.910445
	423.462	0.794378								380.238	0.806717
	668.172	0.944275								655.39	0.82879
	688.023	0.89442								1146.21	0.930397
	418.972	0.71425								1042.7	0.860993
	550.94	0.909332								744.129	0.837002
	518.021	0.86364								1150.41	0.890024
	533.347	0.774408								897.333	0.875727
	616.896	0.942689								955.001	0.957223
	602.659	0.961235								839.049	0.918821
	511.974	0.962215								733.73	0.899896
	510.103	0.879909								658.281	0.950306
	412.478	0.832553								660.932	0.926288
	408.101	0.872377								712.834	0.980512
	888.64	0.897867								720.56	0.917852
	627.148	0.941229								626.641	0.903443
	695.947	0.882517								620.846	0.946208
	588.597	0.903614								923.49	0.839594
	645.035	0.949029								919.894	0.951881
	559.437	0.915469								997.413	0.897444
	927.807	0.903142								1056.81	0.890502
	797.411	0.968271
	626.098	0.959759
	557.205	0.778155
	463	0.93308
	411.344	0.874463
	533.56	0.73431
	1005.54	0.933638
	469.71	0.792715
	757.869	0.953968
	602.703	0.935594
	617.273	0.724907
	783.191	0.81175
	457.898	0.92899
	490.378	0.786579
	926.239	0.920542
	570.643	0.915339
	698.566	0.932584
	806.426	0.962772
	397.191	0.89204
