# Supplementary material for: Nucleus-cytoskeleton communication impacts on OCT4-chromatin interactions in embryonic stem cells
Source: BMC Biol. 2022 Jan 7;20:6. doi: 10.1186/s12915-021-01207-w (PMC8742348; doi:10.1186/s12915-021-01207-w)
Supplement: Supplementary file 10 — Additional file 10. Supplementary Video S7.3D organization of the vimentin network. Representative 3D confocal images of ES cells transfected with GFP-vimentin (green) and H2B-mCherry (red). (Scale bar: 5 μm). Related to Fig. 3b, bottom panel. [file 12915_2021_1207_MOESM10_ESM.xlsx]

## Sheet: ACF - raw data
YPet-OCT4	control	t (sec)	ACF (im3)	ACF (im4)	ACF (im5)	ACF (im6)	ACF (im7)	ACF (im8)	ACF (im10)	ACF (im11)	ACF (im13)	ACF (im14)	ACF (im15)	ACF (im16)	ACF (im19)	ACF (im20)	ACF (im22)	ACF (im23)	ACF (im24)	vim(1-138)	t (sec)	ACF (im18)	ACF (im20)	ACF (im22)	ACF (im23)	ACF (im25)	ACF (im26b)	ACF (im26)	ACF (im27b)	ACF (im27)	ACF (im28b)	ACF (im28)	ACF (im29)	ACF (im30)	ACF (im32)	ACF (im33)	ACF (im35)	ACF (im36)	Latrunculin B	t (sec)	ACF (im25)	ACF (im32)	ACF (im33)	ACF (im34)	ACF (im35)	ACF (im37)	ACF (im38)	ACF (im39)	ACF (im42)
ES cell line	condition	4e-05	0.00234546	0.00358618	0.00269679	0.00322488	0.00150769	0.00230303	0.00378877	0.00548544	0.00393704	0.00326439	0.00427541	0.00397228	0.00282344	0.00294297	0.00355733	0.00336955	0.00412243	expression	4e-05	0.00281897	0.00157074	0.00413909	0.00487794	0.00594278	0.0048578	0.00305577	0.00195543	0.00297704	0.00425863	0.00226838	0.00326246	0.00426301	0.00194184	0.00372021	0.00114905	0.00206413	treatment	4e-05	0.00266209	0.00949779	0.012602	0.0096573	0.00540163	0.00588827	0.00486253	0.00272779	0.00670994
		6e-05	0.00240912	0.00332019	0.00283472	0.00338191	0.00129717	0.00213217	0.00335469	0.00554447	0.00354549	0.0032325	0.00401524	0.00376521	0.00269871	0.00286867	0.00355171	0.00287342	0.00401396		6e-05	0.0031671	0.00155435	0.00369714	0.00531737	0.00571591	0.004155	0.00277211	0.00206548	0.00352924	0.00445102	0.00221489	0.00316465	0.00398284	0.00180523	0.00320007	0.00091822	0.00196712		6e-05	0.00222293	0.0089597	0.0126735	0.00963004	0.00536884	0.00619918	0.00458845	0.00258364	0.00638817
		8e-05	0.00194174	0.00353582	0.00270726	0.00294448	0.0013601	0.00195287	0.00380964	0.00509388	0.00360445	0.00325819	0.00428343	0.00343942	0.00234908	0.00258506	0.00321188	0.0030014	0.00402315		8e-05	0.00275817	0.00161767	0.00346452	0.00502892	0.00547211	0.00410106	0.0030119	0.00175851	0.00381638	0.00403304	0.00214789	0.0032225	0.00390865	0.00155258	0.0033669	0.00089169	0.00209827		8e-05	0.0024394	0.00922702	0.0119118	0.00935915	0.00518175	0.00541201	0.00465516	0.00216132	0.00620987
		0.0001	0.00239275	0.00300535	0.00232876	0.00328778	0.00121418	0.00203639	0.00349717	0.00522858	0.00382356	0.00308839	0.00440182	0.00363191	0.00271998	0.00267689	0.00361932	0.00338025	0.00394489		0.0001	0.00287744	0.00150342	0.00352796	0.00452566	0.00553892	0.005129	0.00286019	0.00166248	0.00343243	0.00386982	0.00196455	0.00292408	0.00401072	0.00179573	0.00383705	0.00095449	0.00177391		0.0001	0.00108566	0.00896495	0.0120162	0.00863097	0.00535999	0.00554524	0.00445858	0.00260735	0.005964
		0.00012	0.00242288	0.00291611	0.00266169	0.00321712	0.00129779	0.00205059	0.00355182	0.005151	0.00360257	0.00296896	0.00451617	0.00362329	0.00242663	0.0030346	0.0030731	0.00299882	0.00398456		0.00012	0.00254069	0.00144194	0.00386902	0.00492819	0.00549917	0.00462968	0.00303112	0.00166504	0.00329416	0.00326497	0.00214177	0.0029889	0.00379067	0.00174072	0.00293117	0.00086697	0.00176163		0.00012	0.00121871	0.00918992	0.0106721	0.00839386	0.00516958	0.00584921	0.00421882	0.00248204	0.00563348
		0.00014	0.00188012	0.00323771	0.00251115	0.00307012	0.0013771	0.00204678	0.0031893	0.00506474	0.00324958	0.00310767	0.00369302	0.0031386	0.00251282	0.00279872	0.00299997	0.00295876	0.00405176		0.00014	0.00277312	0.00149952	0.00326964	0.00481689	0.00498559	0.00396499	0.00278048	0.00197596	0.00300947	0.00379752	0.00197762	0.00292475	0.00373138	0.00177314	0.00328054	0.00090888	0.00152443		0.00014	0.00102228	0.0078976	0.0105504	0.00851985	0.00518634	0.00577489	0.0041161	0.00247832	0.00649685
		0.00016	0.00182461	0.00287929	0.00214666	0.00327685	0.00130919	0.0021411	0.00336756	0.00497434	0.00409166	0.00304054	0.00390972	0.0038631	0.00254337	0.0026946	0.00343496	0.00265822	0.00383723		0.00016	0.002766	0.0015002	0.00310385	0.00435328	0.00374901	0.00433158	0.00238449	0.00177063	0.0033315	0.00391796	0.00178327	0.00280136	0.00377234	0.00158066	0.00274624	0.00088604	0.00203031		0.00016	0.0007462	0.00866505	0.0109202	0.00837839	0.00457898	0.00497491	0.00408702	0.00232277	0.00611147
		0.00018	0.00233099	0.00208334	0.00284737	0.00299784	0.00119444	0.00207303	0.00315042	0.00499511	0.00381244	0.00276379	0.00422507	0.00324239	0.00251542	0.00232589	0.00323479	0.00305299	0.00347963		0.00018	0.002811	0.00137118	0.00347211	0.00423895	0.00472813	0.0040015	0.00280421	0.00175249	0.00356869	0.00341443	0.00208653	0.00302217	0.00371334	0.00180692	0.00359551	0.0008675	0.00155732		0.00018	0.00161111	0.00816786	0.0101112	0.00864402	0.00487239	0.0050209	0.00412463	0.00221849	0.00577716
		0.0002	0.00199116	0.00231167	0.00263937	0.0030107	0.00133205	0.00176011	0.00302445	0.00460131	0.00337459	0.00276073	0.00426314	0.0033454	0.002322	0.00273018	0.00324527	0.00248035	0.00387169		0.0002	0.00263467	0.00146581	0.00294056	0.00459972	0.00435007	0.00435781	0.00243628	0.00169284	0.00328275	0.00298692	0.00192075	0.00286846	0.00361037	0.00157832	0.00370815	0.0009194	0.00207274		0.0002	0.00179821	0.00797985	0.01147	0.00805653	0.00474151	0.00551734	0.00380246	0.00260363	0.00563805
		0.00022	0.00233064	0.00282241	0.00227973	0.00309293	0.00125148	0.00204052	0.00309536	0.00470403	0.00371004	0.00261771	0.0041311	0.00330194	0.0023609	0.00295311	0.00315963	0.00309525	0.0032846		0.00022	0.00263848	0.00145508	0.00340109	0.0041602	0.00442632	0.00420068	0.00242414	0.00179021	0.00323786	0.00335183	0.00190012	0.0027746	0.00369081	0.00163726	0.00275266	0.00088772	0.0017108		0.00022	0.00163882	0.00818715	0.0110872	0.00835457	0.00493859	0.00546937	0.00370899	0.0021987	0.00534577
		0.00024	0.00189726	0.0030216	0.00228788	0.00325371	0.00114557	0.00182336	0.0031639	0.00458632	0.00316439	0.00267214	0.00384045	0.00358919	0.00242548	0.0022346	0.00292734	0.00292415	0.00367245		0.00024	0.0025752	0.00124425	0.00291619	0.00361821	0.00479974	0.00428565	0.00239485	0.00180614	0.0035897	0.00330383	0.00181173	0.00262748	0.00356152	0.00154461	0.00285671	0.00095864	0.00138986		0.00024	0.00207719	0.00760883	0.0113931	0.00752731	0.0048993	0.00477065	0.00373804	0.00226596	0.00558642
		0.00026	0.00178359	0.00249292	0.00205901	0.00325919	0.00146832	0.00177916	0.00309866	0.00414265	0.00368812	0.00303078	0.0033008	0.00308006	0.00211178	0.00291338	0.00266993	0.00273206	0.00394546		0.00026	0.00256378	0.00127645	0.00321726	0.00440313	0.00450149	0.00378383	0.00252406	0.00156845	0.00303154	0.00335293	0.00192664	0.00277752	0.00365165	0.00154875	0.00273549	0.00084997	0.00194881		0.00026	0.00250752	0.00773505	0.010083	0.00658148	0.00464873	0.0048431	0.00352549	0.00237337	0.00558724
		0.00028	0.00193236	0.00228883	0.00235172	0.00311806	0.00125258	0.0018724	0.00271667	0.00447509	0.00301854	0.00224211	0.00419753	0.00310803	0.00245264	0.00239567	0.00321683	0.00282539	0.00315548		0.00028	0.00252584	0.00133424	0.00282981	0.00400936	0.00436129	0.00420856	0.00253988	0.00166784	0.00329768	0.00315168	0.00173774	0.00272721	0.00330209	0.00165043	0.00286292	0.00080967	0.00188494		0.00028	0.00151923	0.00779481	0.00995652	0.00812892	0.00447722	0.0044881	0.00362133	0.00218923	0.00563119
		0.0003	0.00180193	0.00269059	0.00253829	0.00273078	0.0011616	0.00177399	0.00326504	0.00421963	0.0027788	0.00259558	0.00405759	0.00307179	0.00243093	0.00234988	0.00295238	0.00284535	0.00399056		0.0003	0.0024677	0.00142779	0.0029119	0.00402831	0.00538687	0.00377484	0.00245689	0.00177928	0.00298397	0.00305321	0.00177306	0.00280499	0.00345194	0.00165385	0.0022932	0.0008608	0.00181905		0.0003	0.00134596	0.00794415	0.00986991	0.00727572	0.00490618	0.00586436	0.00383819	0.0022566	0.00563706
		0.00032	0.00190473	0.00262702	0.00250992	0.00243607	0.00125037	0.00165596	0.00277141	0.00430328	0.00365435	0.00249476	0.00427486	0.00338223	0.00213236	0.00256339	0.0031391	0.00276376	0.00360678		0.00032	0.00252621	0.001301	0.00300848	0.0044305	0.00492399	0.00390946	0.00249353	0.00162907	0.00282277	0.00338222	0.00165257	0.00290457	0.00335482	0.00150552	0.00249108	0.00079258	0.00172451		0.00032	0.00129448	0.00701197	0.010603	0.00722159	0.00466923	0.00460358	0.00365491	0.00211278	0.00538544
		0.00034	0.00225535	0.00246639	0.00192543	0.00266355	0.00131601	0.00174134	0.0031373	0.00455344	0.00323604	0.00264633	0.00331354	0.00279946	0.00207389	0.00232074	0.00288713	0.00283234	0.00332791		0.00034	0.00240687	0.00128015	0.00310512	0.00398746	0.00440627	0.00371776	0.00240188	0.001226	0.00243031	0.00369974	0.00163324	0.00282133	0.00312381	0.00172055	0.00258333	0.00083299	0.00184234		0.00034	0.0021171	0.00727429	0.00974502	0.00825058	0.00452411	0.00484679	0.00334525	0.00209784	0.00522354
		0.00036	0.00210582	0.00259038	0.00234966	0.00278753	0.00122745	0.00195946	0.00311178	0.00430951	0.00339179	0.0023093	0.0037925	0.00312042	0.0022618	0.0025175	0.00306543	0.00285106	0.00329988		0.00036	0.00256047	0.00133439	0.0029106	0.00356974	0.00416543	0.004581	0.00241711	0.00165512	0.00268986	0.00339376	0.0016824	0.00246188	0.00333071	0.00157246	0.00286301	0.00084992	0.0019083		0.00036	0.00155666	0.00754086	0.0100375	0.00734207	0.00428439	0.00452772	0.00360785	0.00233601	0.00548381
		0.00038	0.00174501	0.00296463	0.00252298	0.00309018	0.00116412	0.00204892	0.00254375	0.0041537	0.00325521	0.00261746	0.0034164	0.00277732	0.00234524	0.00242177	0.00323708	0.002689	0.00328595		0.00038	0.00249021	0.0014046	0.00254651	0.00419637	0.0043347	0.0034856	0.0023937	0.00179585	0.00296605	0.00288054	0.00158007	0.00274732	0.00309796	0.00155117	0.00242584	0.00072914	0.00160547		0.00038	0.00114519	0.00755918	0.00891414	0.00717678	0.00410645	0.00517535	0.00332197	0.00222619	0.00501787
		0.0004	0.00220239	0.00234486	0.00251912	0.00262172	0.00115535	0.00191912	0.0028383	0.00441314	0.00294067	0.00263088	0.00342488	0.00268623	0.00224651	0.0025658	0.00258308	0.00248041	0.00354488		0.0004	0.00251089	0.00133665	0.00272438	0.00358824	0.00429827	0.0034403	0.00221893	0.00131697	0.0021713	0.00328466	0.00165506	0.00290614	0.00307323	0.00140469	0.00167513	0.00072905	0.00169041		0.0004	0.00193263	0.00724526	0.00872668	0.00743327	0.00451384	0.00410033	0.00348963	0.00203796	0.00532176
		0.00042	0.00143385	0.00241419	0.00248816	0.00231861	0.00110725	0.00167727	0.00305503	0.00458497	0.00304474	0.00244314	0.0032526	0.00299428	0.00209482	0.00235072	0.00290387	0.00282571	0.00290995		0.00042	0.0028675	0.00121924	0.00270331	0.00403495	0.00398563	0.00412208	0.00211009	0.00149108	0.00274503	0.002915	0.00181336	0.00241298	0.0032567	0.0014106	0.00315668	0.000736	0.00182265		0.00042	0.00042006	0.00733222	0.00817408	0.00752561	0.00427182	0.00547808	0.0032251	0.00201634	0.00507266
		0.00044	0.00182147	0.00263863	0.00223958	0.00294591	0.00111995	0.00189639	0.00270713	0.00447667	0.00317307	0.0026839	0.00362228	0.00292022	0.00218251	0.0025788	0.0028747	0.00254356	0.00301973		0.00044	0.00229082	0.00127288	0.00252378	0.00419512	0.00420464	0.00349208	0.00237882	0.00143952	0.00289884	0.00309545	0.00152277	0.00254297	0.00317095	0.00137754	0.00238669	0.00081103	0.00171402		0.00044	0.00151738	0.00681365	0.00938022	0.00683608	0.00449965	0.00411053	0.00335769	0.00219991	0.00554538
		0.00046	0.00197737	0.00234284	0.00220888	0.00297645	0.00124372	0.00178346	0.00283936	0.00412137	0.0030345	0.00244477	0.00324904	0.0029135	0.00193514	0.00267498	0.00287526	0.00242363	0.0032686		0.00046	0.00257778	0.00122186	0.002564	0.00354923	0.00474681	0.00352612	0.0022519	0.00144459	0.00244665	0.00288713	0.00164981	0.00255095	0.00304264	0.00151985	0.00281993	0.0008424	0.0016403		0.00046	0.00204175	0.00699677	0.00950289	0.00759847	0.00422957	0.00440651	0.0032895	0.00214091	0.00481779
		0.0005	0.00200461	0.00204375	0.00199997	0.00297848	0.00130647	0.0018101	0.00240305	0.00374378	0.00311768	0.00251282	0.00301393	0.0029183	0.00210634	0.00247078	0.002939	0.00249791	0.00330928		0.0005	0.00252433	0.00136273	0.002845	0.00329815	0.0039863	0.00358792	0.00226971	0.00133891	0.00233299	0.00294795	0.00152013	0.00254396	0.00296245	0.00122197	0.00199402	0.0006806	0.00159128		0.0005	0.00167269	0.00722803	0.00944919	0.00677191	0.00418355	0.00441827	0.00324265	0.0020634	0.00539927
		0.00052	0.0018471	0.00252882	0.00215432	0.00243514	0.00116018	0.00197473	0.00287758	0.0044244	0.00267035	0.00237394	0.00382811	0.00279644	0.00210113	0.00241258	0.00272619	0.00247062	0.00316385		0.00052	0.00213075	0.00136575	0.00291059	0.00352342	0.0038461	0.00363873	0.00204399	0.00142805	0.00331956	0.00263936	0.00169375	0.00250869	0.00303481	0.00138625	0.00254113	0.00078544	0.00132481		0.00052	0.0017588	0.00670919	0.00934324	0.00708726	0.00455901	0.0047017	0.00337868	0.00197546	0.00529459
		0.00054	0.00157343	0.00252789	0.0018953	0.00225547	0.00102999	0.00158175	0.00322628	0.00470198	0.00287082	0.00243234	0.00350071	0.00267576	0.00222726	0.00295407	0.00266041	0.00216694	0.00346599		0.00054	0.00235614	0.00124679	0.00239705	0.00366547	0.00429623	0.00350872	0.00249439	0.00148812	0.00264595	0.00257819	0.00176304	0.00262094	0.0032441	0.00115801	0.00231857	0.0008137	0.00147748		0.00054	0.00174532	0.00727492	0.00929178	0.00739503	0.00447676	0.00503741	0.00341353	0.00214077	0.00487675
		0.00056	0.00175826	0.00226522	0.00220798	0.00283678	0.00109754	0.0017588	0.00263124	0.00424752	0.00330631	0.00247921	0.00341788	0.00260799	0.00217627	0.00226992	0.00268069	0.0023346	0.00293495		0.00056	0.00222298	0.00122462	0.00232964	0.00353268	0.00411215	0.00331749	0.00224314	0.00131703	0.00214287	0.00313614	0.00146343	0.00262464	0.0028072	0.00145828	0.00219972	0.00084443	0.00153455		0.00056	0.00190805	0.00664608	0.00971489	0.00673489	0.00419965	0.00458608	0.0033958	0.0019887	0.0049153
		0.0006	0.00169032	0.00275906	0.00235262	0.00268553	0.00108133	0.00178388	0.00235165	0.00397165	0.00261978	0.00201233	0.00326586	0.00262986	0.00220258	0.00212264	0.00259673	0.00256702	0.00277267		0.0006	0.00224275	0.00118674	0.00229269	0.00330889	0.00382106	0.0034309	0.00211661	0.0015902	0.00274633	0.00339563	0.00161907	0.00265732	0.00286418	0.00128839	0.00209882	0.00072867	0.00121536		0.0006	0.00119569	0.00693991	0.0090468	0.00724003	0.00409476	0.00538195	0.00322153	0.00187583	0.0044879
		0.00062	0.00189754	0.00241277	0.00216802	0.00237964	0.00100196	0.0019615	0.00283524	0.00384577	0.00290018	0.0023452	0.00314784	0.00282364	0.0021045	0.00228588	0.0026004	0.00224598	0.00317872		0.00062	0.0022804	0.0011864	0.00261035	0.00352549	0.00381071	0.00363966	0.00191477	0.00121279	0.00261131	0.00249045	0.00148159	0.0024968	0.00290945	0.00136602	0.0025661	0.00082805	0.00155047		0.00062	0.00121355	0.00662789	0.00838741	0.00630356	0.0043055	0.00430246	0.0028744	0.00216185	0.00456096
		0.00066	0.00168176	0.00235106	0.00216165	0.00284962	0.00131313	0.00186861	0.0027068	0.00397452	0.00337848	0.00240767	0.00392287	0.00263599	0.00223353	0.00214367	0.00280125	0.00244125	0.00310121		0.00066	0.00218812	0.00117982	0.00272364	0.0034885	0.00394631	0.00320685	0.00210929	0.00137744	0.00254478	0.00273191	0.00145549	0.00258417	0.00270722	0.00144721	0.00282474	0.00084044	0.00156547		0.00066	0.00213097	0.00673987	0.00896998	0.0066989	0.00377719	0.005209	0.00313754	0.00180623	0.0050015
		0.00068	0.0017423	0.00266642	0.00188443	0.00245703	0.0010179	0.00160832	0.00262465	0.00404724	0.00291812	0.00227697	0.00294245	0.00275943	0.00213387	0.00236422	0.00249002	0.00242767	0.00314775		0.00068	0.00219613	0.001276	0.00268987	0.00383618	0.00424505	0.00317136	0.00194902	0.00123496	0.00237034	0.00267362	0.00153824	0.00263995	0.0029025	0.00156737	0.00231519	0.00072122	0.00125806		0.00068	0.00125905	0.00682704	0.00903816	0.00668845	0.00417234	0.00439643	0.00304217	0.00204839	0.00464381
		0.00072	0.00161917	0.00195546	0.00201369	0.00214172	0.00124087	0.00165765	0.00276036	0.00401631	0.00287668	0.00240699	0.00313056	0.00271305	0.00218406	0.00241204	0.00267993	0.00201489	0.00294678		0.00072	0.00213956	0.00102101	0.00268158	0.00341351	0.00381924	0.00331737	0.00212383	0.00118536	0.00259265	0.00322873	0.00148797	0.00254834	0.00258556	0.00151461	0.00256903	0.00077091	0.00133084		0.00072	0.00041049	0.00689049	0.00847109	0.00590021	0.00429192	0.00481104	0.00305327	0.00215971	0.00416237
		0.00074	0.0020668	0.00197097	0.00197606	0.00231085	0.00110979	0.00152399	0.00268812	0.00387243	0.0029472	0.00231043	0.00311649	0.00277569	0.00238163	0.00202231	0.00247779	0.00223507	0.00295817		0.00074	0.00224499	0.00116993	0.00258915	0.00318048	0.00370095	0.00329671	0.00183563	0.00134377	0.00275284	0.00285373	0.00151324	0.00268693	0.00271438	0.00126887	0.00202302	0.00081829	0.00130104		0.00074	0.00131269	0.00661813	0.00795862	0.00595067	0.0038353	0.00435879	0.00329359	0.0021015	0.00435332
		0.00078	0.00184587	0.00202231	0.00173247	0.00228979	0.0010505	0.00171188	0.0026522	0.00365741	0.00266652	0.00226277	0.00311064	0.00266829	0.0021234	0.00243788	0.00237655	0.00224407	0.00299126		0.00078	0.00221864	0.00112738	0.00243339	0.00364034	0.00342651	0.00308298	0.00180048	0.00119706	0.00242667	0.0026481	0.00140223	0.00249951	0.00288208	0.00132238	0.00236262	0.00071297	0.00147146		0.00078	0.00141372	0.00642001	0.00911949	0.00596934	0.0041189	0.00423926	0.00291492	0.00178964	0.0046424
		0.00082	0.00210038	0.0020318	0.00229915	0.00221694	0.00101352	0.0016685	0.00260681	0.00335993	0.00273549	0.00212139	0.00330731	0.00252928	0.00209391	0.00231797	0.00234226	0.00246529	0.0029657		0.00082	0.00193146	0.00110613	0.00225576	0.00327446	0.00430879	0.00323346	0.00199935	0.00132648	0.002046	0.00249765	0.0014969	0.00227481	0.00270512	0.00121403	0.00203212	0.00069949	0.00142362		0.00082	0.00145298	0.00660595	0.0083095	0.00683871	0.00403954	0.00402389	0.00299315	0.00207347	0.00448226
		0.00086	0.00159724	0.00236772	0.00220091	0.00201191	0.00105803	0.00165654	0.00245953	0.00401355	0.00259105	0.00220405	0.00342147	0.00252008	0.0018663	0.0022339	0.00254565	0.0021608	0.00272456		0.00086	0.00185608	0.00114067	0.00220402	0.00327378	0.00362554	0.00314946	0.00231746	0.00124349	0.00238171	0.0027681	0.00143907	0.00233519	0.00264406	0.00124755	0.00217443	0.00071509	0.00139836		0.00086	0.00188602	0.00673506	0.00833636	0.00674898	0.00412716	0.00381122	0.00288449	0.00169551	0.00427566
		0.0009	0.0015774	0.00208757	0.00188514	0.00233181	0.00107425	0.00170245	0.00241978	0.00388972	0.00243228	0.00206579	0.00359988	0.00228375	0.00190056	0.00217463	0.00263776	0.00225335	0.00302432		0.0009	0.00196665	0.00114437	0.0025261	0.0032573	0.00369003	0.00324869	0.00191061	0.00119014	0.00277787	0.00259158	0.00140178	0.00243873	0.00268585	0.0012999	0.00239963	0.00078433	0.0014225		0.0009	0.00166477	0.00654689	0.00791417	0.00592802	0.00374185	0.00440808	0.00295255	0.00195449	0.00450678
		0.00094	0.00170685	0.00220268	0.00187367	0.00219929	0.00102878	0.00148498	0.00246348	0.00374593	0.0025875	0.00212153	0.00300801	0.00247858	0.00194963	0.00194274	0.00230836	0.00226626	0.00292053		0.00094	0.00216362	0.00120214	0.00246701	0.00334031	0.00372696	0.00287325	0.00191918	0.00129575	0.00226652	0.00243579	0.001427	0.00218735	0.00246835	0.00122977	0.00222935	0.00067406	0.0015262		0.00094	0.00111024	0.00675109	0.00869094	0.00623224	0.0038179	0.00442696	0.00288721	0.00198214	0.004388
		0.001	0.00140176	0.00181125	0.0017208	0.002463	0.00099862	0.00148083	0.00267485	0.00372212	0.00241129	0.0020576	0.00289146	0.00219536	0.00187247	0.00191862	0.00239784	0.00223299	0.00265906		0.001	0.00202967	0.00100037	0.00238854	0.0032402	0.00371315	0.00261951	0.00190543	0.00119377	0.00187016	0.0029176	0.00123938	0.00231405	0.00244666	0.00129791	0.00214101	0.0006101	0.00130544		0.001	0.0011809	0.00629557	0.00808247	0.00662596	0.00404	0.00356774	0.00288556	0.0017017	0.00433356
		0.00104	0.00140188	0.00207731	0.00176274	0.00230112	0.00102465	0.00157856	0.00218148	0.00371208	0.00275329	0.00210916	0.00298315	0.0026058	0.00189152	0.00217775	0.00244104	0.00214217	0.00264998		0.00104	0.002192	0.00102913	0.00198308	0.00275078	0.00354209	0.00342043	0.00190485	0.00130617	0.00221077	0.00229397	0.00125823	0.00213727	0.00253628	0.00116046	0.0015484	0.00066162	0.00126707		0.00104	0.00143695	0.00613983	0.00893713	0.0060571	0.00403442	0.00411489	0.00276288	0.00172925	0.00420066
		0.00108	0.00188353	0.0020026	0.00223138	0.00209028	0.00097875	0.00176106	0.00237219	0.0037231	0.00248105	0.00213337	0.00325561	0.00227027	0.00180409	0.00208731	0.00226846	0.00205142	0.00271941		0.00108	0.0019565	0.00110226	0.00232494	0.00291357	0.00368471	0.00287704	0.00163029	0.00128795	0.00214181	0.00238102	0.00136134	0.00217329	0.00242892	0.00132548	0.00232247	0.00067846	0.0009031		0.00108	0.00160741	0.00648072	0.00811465	0.00616063	0.00351749	0.00386962	0.00288971	0.00169741	0.0042026
		0.00114	0.00147101	0.00227857	0.00184266	0.00211344	0.00099195	0.00148175	0.00241982	0.00379926	0.00244819	0.00236557	0.0030281	0.00238171	0.00188465	0.00201181	0.00214665	0.00228364	0.00265745		0.00114	0.00210722	0.00105157	0.00237032	0.00315712	0.00358823	0.00305381	0.00155891	0.00119741	0.00257144	0.00250205	0.00131493	0.00212952	0.00239639	0.00125452	0.00232527	0.00073374	0.00128712		0.00114	0.00095157	0.00613955	0.00807611	0.00595705	0.0035666	0.00394155	0.00283565	0.0017781	0.00411694
		0.0012	0.00169044	0.00192844	0.00173141	0.00189832	0.0010051	0.00154577	0.00222412	0.00334746	0.00271857	0.0021061	0.00289803	0.00248219	0.00196789	0.00193336	0.00243095	0.00190203	0.00287556		0.0012	0.00198834	0.00103466	0.0022699	0.00277319	0.00333033	0.00291444	0.00172478	0.00117011	0.0023255	0.00224272	0.00124854	0.00200528	0.00240415	0.00108707	0.00247101	0.00074745	0.00124824		0.0012	0.00119386	0.00587807	0.00763625	0.00620698	0.00392191	0.00386384	0.00283759	0.0018019	0.00460997
		0.00124	0.00160796	0.00209997	0.00183717	0.00231645	0.00101651	0.00150686	0.00209229	0.00333516	0.00239271	0.00219735	0.00308427	0.0023566	0.00209523	0.00221286	0.00233619	0.00229167	0.00266845		0.00124	0.00201621	0.00102409	0.00221625	0.00291458	0.00331381	0.00300772	0.00174274	0.00103399	0.00201814	0.00239621	0.0012811	0.00200808	0.00237476	0.0012224	0.00221667	0.0005958	0.00137037		0.00124	0.00118247	0.00560003	0.00746305	0.00596454	0.0039082	0.00346628	0.00279837	0.00173857	0.0041685
		0.0013	0.0016904	0.00183201	0.0018634	0.00216614	0.00099853	0.00155238	0.00222807	0.00346043	0.00246316	0.00211226	0.0029614	0.00233504	0.0017972	0.00192345	0.00231486	0.00204216	0.00254131		0.0013	0.00187913	0.00102974	0.00212588	0.00291474	0.00315388	0.00275705	0.00169631	0.00106359	0.00209119	0.00241041	0.00129843	0.00205022	0.00208169	0.00126481	0.0020592	0.00067935	0.00111534		0.0013	0.00183455	0.00641055	0.0081556	0.00613071	0.00362634	0.00379557	0.00268689	0.0015927	0.00409094
		0.00138	0.00168079	0.00220704	0.00179495	0.00205032	0.000977	0.00154086	0.00212097	0.00335241	0.00249108	0.00198281	0.00296799	0.00227328	0.00184958	0.00182597	0.0023055	0.00202258	0.00246254		0.00138	0.00201319	0.00109382	0.00202372	0.0029453	0.00325232	0.00253638	0.00166943	0.00101471	0.00180037	0.00217007	0.0013242	0.0019415	0.00210112	0.0011518	0.00174207	0.00069637	0.00112434		0.00138	0.00148446	0.00613202	0.007708	0.00584681	0.00364238	0.00399725	0.00263296	0.00183656	0.00420981
		0.00144	0.00147602	0.00182585	0.00165123	0.00208848	0.00089654	0.0015172	0.00211375	0.00336065	0.00246359	0.00181151	0.00271957	0.00229711	0.00158141	0.00192977	0.00222115	0.00216085	0.00237586		0.00144	0.00181305	0.00104168	0.00188404	0.00275376	0.00334052	0.00270851	0.0015665	0.00106613	0.00194302	0.00231682	0.00120683	0.0019354	0.00230271	0.00102716	0.00188975	0.00062243	0.00116613		0.00144	0.00087971	0.00612454	0.00741416	0.00637783	0.00363886	0.00333111	0.00273113	0.00173371	0.00416551
		0.0015	0.00152421	0.00189215	0.00168616	0.00198628	0.00099914	0.00148417	0.00212697	0.00344322	0.00221626	0.00200344	0.00295099	0.00222138	0.00169945	0.00181396	0.00223434	0.00202421	0.00264245		0.0015	0.00208031	0.00099287	0.00193433	0.00267747	0.0033123	0.00281629	0.00155109	0.00116856	0.00210211	0.00258147	0.0012789	0.00209233	0.0020219	0.00109499	0.00182285	0.00075053	0.00111042		0.0015	0.00156718	0.00564026	0.00729825	0.00593915	0.0037493	0.00366593	0.00281689	0.00179208	0.00410354
		0.00158	0.00142909	0.00226214	0.00171488	0.00203183	0.00085092	0.00148212	0.00205	0.00346035	0.00213811	0.00193511	0.00289017	0.00230053	0.00186926	0.00164588	0.00230982	0.00203664	0.00244745		0.00158	0.00185628	0.00094519	0.00197111	0.00290849	0.00345214	0.00245637	0.0016673	0.00105366	0.00191543	0.00221444	0.00109261	0.00207875	0.00210919	0.00115831	0.00216316	0.0006554	0.00116557		0.00158	0.00115086	0.00555818	0.00717575	0.00579249	0.00362867	0.00389602	0.00245694	0.00163582	0.00401185
		0.00164	0.0014485	0.00172461	0.00190403	0.00196103	0.00088421	0.00151456	0.00210013	0.00315187	0.00214189	0.0017537	0.00269898	0.00216576	0.00180488	0.00163381	0.00203962	0.00201441	0.00221481		0.00164	0.00168277	0.00097933	0.00193764	0.00255822	0.00297969	0.00275348	0.00154154	0.0010212	0.00199232	0.00209401	0.00117296	0.0020161	0.00199612	0.00101212	0.00182327	0.00057326	0.0010689		0.00164	0.00144993	0.005611	0.00728854	0.00568207	0.00354543	0.00378831	0.00262616	0.00151267	0.00403938
		0.00172	0.00154631	0.00188703	0.00175243	0.00186131	0.00089746	0.00137749	0.00193318	0.00342163	0.00227094	0.00187933	0.00258305	0.00207357	0.00173287	0.00171924	0.00200988	0.00190394	0.0024178		0.00172	0.00170923	0.00087943	0.00203005	0.00273042	0.00306118	0.00232998	0.00135621	0.00101885	0.00164526	0.00216675	0.00108253	0.00202015	0.00203516	0.00109254	0.00179294	0.00066061	0.00107968		0.00172	0.00148398	0.00571241	0.00748323	0.00556181	0.00376128	0.00404263	0.00253873	0.00158614	0.00372065
		0.00182	0.00138174	0.00179266	0.00153581	0.0021111	0.00100984	0.00144685	0.00202448	0.00294656	0.00208253	0.00190967	0.0025017	0.00205557	0.00176786	0.00152435	0.00211412	0.00188697	0.00240032		0.00182	0.00177314	0.00093668	0.00174411	0.00278561	0.00303211	0.00267166	0.00138625	0.00108752	0.00153023	0.00215253	0.00111751	0.00168928	0.0019819	0.00113379	0.00187167	0.00059999	0.00104109		0.00182	0.00114343	0.00551573	0.00694594	0.00532953	0.00361013	0.00314743	0.0025203	0.00168466	0.00408126
		0.0019	0.00124225	0.00192553	0.00162059	0.00195698	0.00092989	0.00137075	0.00220371	0.0034871	0.00228786	0.00176688	0.00263575	0.00203654	0.00180753	0.00151826	0.00217467	0.00186986	0.00238635		0.0019	0.00169307	0.00088903	0.00188906	0.00255656	0.00319587	0.00250028	0.00155461	0.0009475	0.00216223	0.00205141	0.00109729	0.00205615	0.00190137	0.00104742	0.00176696	0.00060191	0.00111387		0.0019	0.001636	0.00541734	0.00668988	0.00574332	0.00349971	0.00332425	0.0023788	0.00161865	0.00380421
		0.00198	0.00119502	0.00176447	0.00172568	0.00191171	0.00086464	0.00146419	0.00191309	0.00318165	0.00210474	0.00167954	0.00240358	0.0020054	0.00153712	0.00176619	0.00214977	0.00191851	0.0022183		0.00198	0.00180359	0.00094274	0.00186516	0.00266401	0.00297713	0.00247285	0.00146502	0.00105584	0.00156777	0.00203449	0.00102472	0.00199717	0.00191496	0.00106465	0.00159603	0.00055892	0.00106232		0.00198	0.00114857	0.00544657	0.00702483	0.00513508	0.00348073	0.00335438	0.00243053	0.00160337	0.00370515
		0.00208	0.00133495	0.00182003	0.00156497	0.00180251	0.00087538	0.00135527	0.0019562	0.00338435	0.00209704	0.00180706	0.00243644	0.00196708	0.00162667	0.00165983	0.00202353	0.00193263	0.00226781		0.00208	0.00169481	0.00095049	0.0017428	0.00253851	0.00311241	0.00250361	0.00136234	0.00094752	0.00174797	0.00197674	0.00113049	0.00187861	0.00196667	0.00104269	0.00146625	0.00058507	0.00111314		0.00208	0.00148702	0.00553687	0.00647874	0.0053821	0.00350917	0.00337243	0.00253743	0.00172434	0.00391196
		0.00218	0.0013036	0.00171835	0.00162536	0.00190859	0.00088656	0.00132695	0.00186056	0.0033597	0.00196408	0.00171797	0.00241391	0.00218065	0.00159492	0.00169187	0.00208227	0.00178184	0.0022767		0.00218	0.00158292	0.00090366	0.00159686	0.00243979	0.00271031	0.00241419	0.00139577	0.00093864	0.00182475	0.00199363	0.00108229	0.00170799	0.00176022	0.00104353	0.00160454	0.00057874	0.00092236		0.00218	0.00133053	0.00530467	0.0065028	0.00539687	0.00339713	0.00373606	0.00238263	0.00156983	0.00374803
		0.00228	0.00135398	0.00200231	0.00161479	0.00180012	0.00087995	0.00129001	0.0018208	0.00312473	0.00200219	0.00184449	0.00224026	0.0020829	0.00160357	0.00158864	0.00184022	0.00175108	0.0022366		0.00228	0.0016664	0.00089868	0.00174366	0.00252249	0.00276026	0.00243465	0.00148086	0.00094634	0.00179246	0.00184011	0.00116012	0.00179457	0.00186178	0.00090861	0.00150873	0.00056438	0.00103523		0.00228	0.0015379	0.00527199	0.00673094	0.00557404	0.00347559	0.00337781	0.00233155	0.00165936	0.0037955
		0.00238	0.00122408	0.00165203	0.00132781	0.00170452	0.00085094	0.00135754	0.00171616	0.00304321	0.00190935	0.00168881	0.00233817	0.00198383	0.00154415	0.00164104	0.00196761	0.00176237	0.00211171		0.00238	0.00148875	0.00085883	0.00170939	0.00234638	0.00265521	0.00221593	0.00130114	0.00096439	0.00169552	0.00194579	0.00102409	0.00171145	0.00181726	0.00098836	0.00174902	0.00061059	0.00099225		0.00238	0.00139363	0.00538642	0.00648951	0.00524429	0.00343247	0.00359406	0.00236949	0.00145396	0.00353867
		0.0025	0.00132677	0.00163055	0.00155436	0.00175191	0.0007365	0.00124528	0.00188313	0.00288654	0.00181494	0.00167104	0.0023947	0.0020049	0.0015779	0.00161715	0.00195416	0.00186624	0.00212676		0.0025	0.0015943	0.00088446	0.00163995	0.00234641	0.00262813	0.00238404	0.00142642	0.00091824	0.00167637	0.0019884	0.00096403	0.00182978	0.00178001	0.00095713	0.00120281	0.00057947	0.00103482		0.0025	0.00106675	0.00512001	0.00632897	0.00503066	0.00346692	0.00354756	0.00235588	0.00151279	0.00362918
		0.00262	0.00134714	0.00169714	0.00159055	0.00178938	0.00074126	0.0012623	0.00188467	0.00291795	0.00179865	0.00173112	0.00226673	0.00191793	0.00149176	0.00151597	0.00200292	0.00184859	0.00207476		0.00262	0.00154042	0.0008758	0.00158898	0.00256958	0.00276089	0.00236072	0.00119303	0.00094339	0.00138617	0.00185943	0.00100317	0.00177522	0.00173858	0.00099733	0.00139234	0.00052344	0.00092365		0.00262	0.00113221	0.00513863	0.00618575	0.00507804	0.0033892	0.00336468	0.00219007	0.001418	0.00362037
		0.00274	0.00127477	0.00165271	0.00152749	0.00173778	0.00087473	0.00127906	0.00171111	0.00292498	0.00178395	0.00161874	0.00231084	0.00185709	0.00150308	0.00164213	0.00180775	0.00168349	0.00204964		0.00274	0.00154139	0.00084336	0.00167374	0.00236572	0.00263352	0.00239432	0.00137163	0.00093185	0.00182273	0.0018099	0.00096475	0.00167067	0.00166303	0.0009881	0.00160294	0.00056187	0.00095033		0.00274	0.00121324	0.00502465	0.00647755	0.00505806	0.00334658	0.00338139	0.00223396	0.00148793	0.00338034
		0.00288	0.00124338	0.0016335	0.00145689	0.00169564	0.00082397	0.00121389	0.00169358	0.00284094	0.00181331	0.00160613	0.00236456	0.00172241	0.00159821	0.00144353	0.00180472	0.00168842	0.00206147		0.00288	0.00154527	0.00083764	0.00159075	0.00227056	0.00235657	0.00209005	0.00114831	0.00083771	0.00168179	0.00191918	0.00098037	0.00169675	0.0017425	0.00090816	0.0015278	0.00063348	0.00092021		0.00288	0.00078079	0.00519526	0.00576979	0.00509898	0.0034246	0.00315325	0.00233985	0.00152987	0.00338762
		0.003	0.00141048	0.00168165	0.00136329	0.0016662	0.00079596	0.0012536	0.00182559	0.00277727	0.00198215	0.00156125	0.00240294	0.00183727	0.00156031	0.00153514	0.00176073	0.00172321	0.00199913		0.003	0.0016327	0.00077229	0.00154475	0.002283	0.00272597	0.00225109	0.00122495	0.00085531	0.00170223	0.00176257	0.00091345	0.00161506	0.00162262	0.00090609	0.00163289	0.00058548	0.00080825		0.003	0.00125528	0.00511112	0.0063337	0.00506694	0.00327269	0.00316776	0.00220532	0.00150266	0.00340832
		0.00316	0.00126055	0.00170374	0.00146028	0.0016269	0.00075265	0.00126603	0.00165468	0.00283068	0.00179853	0.00167309	0.0020809	0.00172786	0.00147214	0.00155072	0.00184435	0.00168453	0.00192792		0.00316	0.00140169	0.00079842	0.00153768	0.00230725	0.0024563	0.00198273	0.00112758	0.00087979	0.00161048	0.00171327	0.00090722	0.00174335	0.00165308	0.00086576	0.00162527	0.00056105	0.0007925		0.00316	0.00099543	0.00481675	0.00587552	0.00459782	0.00314181	0.00318099	0.00206957	0.00142416	0.00329136
		0.0033	0.00111725	0.00169591	0.00145264	0.00165181	0.00074605	0.00122067	0.00168537	0.00297647	0.00182282	0.00163517	0.00198313	0.00164736	0.00144132	0.0014945	0.00181666	0.00154982	0.00194838		0.0033	0.00146467	0.00077666	0.00147753	0.0020327	0.00245302	0.00217218	0.00125487	0.00085395	0.00147452	0.00173463	0.00098504	0.00166532	0.00160672	0.00087588	0.00174854	0.00056473	0.00084611		0.0033	0.00135698	0.00486308	0.0058377	0.00471839	0.00315072	0.00297672	0.00204855	0.00144581	0.00329715
		0.00346	0.00109262	0.00161276	0.00130496	0.00159522	0.00072067	0.00111878	0.00163226	0.00285547	0.00176903	0.001534	0.00226564	0.00176199	0.0013808	0.00144707	0.0017282	0.00158871	0.00183373		0.00346	0.00152366	0.0008114	0.00149334	0.00215951	0.00236388	0.00209057	0.00124417	0.0008518	0.00127271	0.0015674	0.00090492	0.00152613	0.00152925	0.00086755	0.00143864	0.00051647	0.00086951		0.00346	0.00111687	0.00474076	0.00589991	0.00455858	0.00331086	0.00339794	0.00210333	0.00151029	0.00320732
		0.00362	0.00119288	0.00165511	0.0014316	0.00151129	0.00068824	0.00124071	0.00162259	0.00262253	0.00163783	0.001557	0.00202234	0.0016702	0.00140268	0.0014729	0.00175105	0.00163767	0.00179597		0.00362	0.0014707	0.00078346	0.00133968	0.00212008	0.00249953	0.00197425	0.0012002	0.00077371	0.00140723	0.00167113	0.00092116	0.00148797	0.00145267	0.00082345	0.00108434	0.00050646	0.00084502		0.00362	0.00131488	0.00495418	0.00585149	0.00465909	0.00307355	0.00288026	0.00211324	0.00139621	0.00321808
		0.0038	0.00117437	0.00163715	0.00144678	0.00148567	0.00073014	0.00117181	0.00164668	0.00259695	0.001734	0.00150281	0.0019946	0.00169721	0.00142424	0.00127974	0.0017084	0.0015832	0.0018724		0.0038	0.00141324	0.00076666	0.00144751	0.00204146	0.00234151	0.00209609	0.00114887	0.00076413	0.00149	0.00165058	0.00093669	0.00151431	0.00150802	0.00089106	0.00124774	0.0005224	0.00086904		0.0038	0.00088367	0.0047495	0.00532153	0.00455859	0.00312008	0.00303003	0.00209177	0.00147872	0.00311897
		0.00398	0.00122973	0.00166655	0.00129568	0.00136522	0.00073071	0.00121264	0.00158055	0.00255433	0.00166066	0.00152008	0.00175458	0.00163449	0.00142263	0.00137353	0.0016953	0.00160217	0.00189003		0.00398	0.0013139	0.00072661	0.00146559	0.00190488	0.00229926	0.00199113	0.00113954	0.00079198	0.00136953	0.0013885	0.00099346	0.00157691	0.0014334	0.00088172	0.00118415	0.0004806	0.0008084		0.00398	0.00112295	0.00487969	0.00552765	0.00440692	0.00301784	0.00308047	0.00211585	0.00137426	0.00317677
		0.00416	0.00115298	0.0015088	0.00126997	0.00149874	0.00069552	0.00110764	0.00159638	0.00258274	0.00171123	0.00142559	0.00196694	0.00168897	0.00137654	0.00153324	0.00172655	0.0015121	0.00181406		0.00416	0.00139668	0.00075853	0.00143484	0.00186157	0.00228161	0.00190237	0.00105981	0.00081131	0.00136661	0.00175701	0.00086838	0.001438	0.00136432	0.00085677	0.00117215	0.00050987	0.00082397		0.00416	0.00120567	0.00483462	0.00562755	0.00436164	0.0030226	0.00280783	0.00199707	0.00133051	0.00305644
		0.00436	0.00121592	0.00159071	0.00122565	0.00137126	0.00071593	0.00104337	0.00163477	0.00231865	0.00168007	0.00157022	0.00177938	0.00158857	0.00135074	0.00131925	0.00170385	0.0015581	0.00184073		0.00436	0.00133683	0.00069778	0.00142899	0.00193056	0.00211753	0.00192311	0.00094948	0.00069267	0.00151718	0.00140162	0.00094437	0.00150726	0.0014006	0.00075664	0.00119578	0.00054486	0.0008458		0.00436	0.00090936	0.00459715	0.00583218	0.00448147	0.0031075	0.00290113	0.00196569	0.00126702	0.002884
		0.00456	0.00107233	0.00148749	0.00130693	0.00138478	0.00073773	0.00111362	0.00161793	0.00237173	0.00164643	0.00144835	0.00190253	0.0015731	0.00130043	0.0012671	0.0016045	0.00156947	0.00167144		0.00456	0.00124699	0.0007251	0.00132056	0.00177544	0.0020447	0.00181094	0.00095781	0.00075537	0.00137874	0.0016035	0.00083072	0.00142868	0.00142277	0.0007967	0.00124363	0.00048396	0.00089555		0.00456	0.00109267	0.00449545	0.00550589	0.00429419	0.00296626	0.00310419	0.001898	0.00131625	0.00306369
		0.00478	0.0010501	0.00150851	0.00132494	0.00133659	0.00069939	0.00114826	0.00144696	0.00251343	0.0016866	0.00146565	0.00199978	0.00157461	0.00136252	0.00138051	0.00161278	0.00143484	0.00154609		0.00478	0.0012981	0.00070109	0.00131297	0.00181718	0.00188426	0.00201202	0.00108902	0.00073752	0.00141239	0.00162474	0.00087189	0.00139625	0.00135214	0.00079326	0.00108315	0.00050865	0.00071567		0.00478	0.00095536	0.00454353	0.0050369	0.00437712	0.0029966	0.00305113	0.00184885	0.00125585	0.00296803
		0.005	0.00120739	0.00127759	0.00123838	0.00138555	0.00066402	0.00104323	0.00140353	0.00210927	0.00149278	0.00136021	0.00175349	0.00156624	0.00130194	0.00124791	0.00150741	0.00153211	0.00154067		0.005	0.00132717	0.00068782	0.00139949	0.00180643	0.00204753	0.00176385	0.00101791	0.00067378	0.00133679	0.00143085	0.00090446	0.00138117	0.00128454	0.00079164	0.00110985	0.00052919	0.00081514		0.005	0.00114345	0.00438513	0.0049021	0.00422973	0.00297266	0.00293431	0.00186926	0.00125615	0.00292928
		0.00524	0.00114743	0.00146494	0.00119219	0.00135765	0.00063983	0.00110006	0.00154608	0.00239364	0.00152423	0.00143704	0.00174154	0.00142101	0.00129898	0.00124488	0.00160892	0.00138319	0.00177288		0.00524	0.00130497	0.00066279	0.00128381	0.00177752	0.00186241	0.00173532	0.00098976	0.00067175	0.0012062	0.00153332	0.00082877	0.00140195	0.00129673	0.00076017	0.00104473	0.00048779	0.00084549		0.00524	0.00105209	0.00430824	0.00503614	0.00429646	0.00297975	0.00281774	0.00188383	0.00131602	0.00285022
		0.00548	0.00105107	0.00139989	0.00125485	0.00131491	0.00063571	0.00105568	0.00142517	0.00231464	0.00146267	0.00130263	0.0017193	0.00157332	0.00129192	0.00117488	0.00151554	0.00135689	0.00152098		0.00548	0.00128374	0.00072417	0.00124567	0.00165222	0.00194673	0.00170576	0.00097708	0.00062493	0.0012678	0.00147307	0.00078913	0.00145762	0.00125016	0.00072628	0.00130602	0.00042282	0.00077104		0.00548	0.00097184	0.00439949	0.00509693	0.00398098	0.00296181	0.00278915	0.0018418	0.00120976	0.00281141
		0.00574	0.00105097	0.0013489	0.00128214	0.00126146	0.00066597	0.00108312	0.00132822	0.00232284	0.0014892	0.00129476	0.00173886	0.00142589	0.00125332	0.00117889	0.00149836	0.0014164	0.00160039		0.00574	0.00124779	0.00066923	0.00123548	0.00169532	0.00176637	0.00185831	0.00095102	0.0007046	0.0011719	0.00148787	0.00076427	0.0013304	0.00123701	0.00080443	0.00112579	0.00045416	0.00079748		0.00574	0.00092599	0.0042571	0.0049061	0.00394311	0.00280531	0.00252962	0.00180402	0.00122593	0.00281634
		0.00602	0.00090917	0.00128164	0.00130531	0.00131121	0.0006677	0.00103383	0.00150742	0.00218339	0.00150316	0.00131031	0.00158928	0.00146177	0.00122665	0.0012038	0.00155759	0.00136314	0.00163158		0.00602	0.00118419	0.0006299	0.00125288	0.0017484	0.00186976	0.0016581	0.00082022	0.00077404	0.00120405	0.00139343	0.0007918	0.00127234	0.00115937	0.00072984	0.00099243	0.00048259	0.00075193		0.00602	0.00071199	0.00424126	0.00470223	0.00398892	0.00295433	0.00286074	0.001796	0.00127708	0.00277502
		0.0063	0.00088465	0.0013262	0.00117824	0.00123408	0.00067682	0.00102574	0.00129178	0.00214079	0.0014277	0.00127188	0.00167244	0.00142213	0.00119365	0.0012104	0.00151229	0.00124276	0.00164222		0.0063	0.00122057	0.00063427	0.00116911	0.00175506	0.00191159	0.00184026	0.00091745	0.00068633	0.00134588	0.0013345	0.00074267	0.00134456	0.00119891	0.00072556	0.00122749	0.00044879	0.00078277		0.0063	0.00097393	0.00437901	0.00454095	0.0038825	0.0028018	0.00268055	0.00171001	0.00120868	0.00282059
		0.0066	0.00098486	0.00130302	0.0010994	0.00116079	0.00060435	0.00095333	0.00121174	0.00229496	0.00148086	0.00129972	0.00164156	0.00141652	0.00116446	0.0011202	0.00147848	0.00134549	0.00156343		0.0066	0.00117349	0.00061039	0.00113664	0.0016663	0.00183995	0.0015504	0.00095596	0.00071117	0.0010662	0.00138864	0.00073795	0.00128372	0.00119758	0.00073596	0.00095102	0.00046279	0.00068251		0.0066	0.00096812	0.00408354	0.00449122	0.0037662	0.00288295	0.00267275	0.00170153	0.00120455	0.00255218
		0.0069	0.00098143	0.00130319	0.0011634	0.00114457	0.00064356	0.00090898	0.00129104	0.00233905	0.00135616	0.00124314	0.00155261	0.00139154	0.00115088	0.00110291	0.00137217	0.00118618	0.00149017		0.0069	0.00108962	0.00062784	0.00105569	0.00167014	0.00182218	0.00161708	0.00085957	0.00062334	0.00113885	0.00131366	0.00070589	0.00128278	0.00115967	0.00066033	0.00083087	0.00042554	0.00068341		0.0069	0.00078028	0.00395122	0.00453007	0.00358184	0.00271294	0.00237612	0.00168422	0.00114079	0.00267018
		0.00724	0.00090945	0.0012028	0.00114788	0.00118028	0.00058759	0.00097978	0.00126492	0.00215751	0.00134066	0.00121332	0.001453	0.00135782	0.00109781	0.00123158	0.00135246	0.0012827	0.00145904		0.00724	0.0011851	0.00060319	0.00112475	0.00164665	0.00164957	0.00157713	0.00088939	0.00056389	0.00103465	0.00129244	0.0006996	0.00118835	0.0011147	0.00071732	0.00082296	0.00041896	0.00069512		0.00724	0.00075364	0.00416448	0.00436009	0.00378705	0.00278701	0.00243574	0.00171182	0.0010934	0.00262098
		0.00758	0.0008618	0.00127881	0.00114198	0.00113179	0.00056378	0.00093205	0.00123006	0.00217534	0.00119187	0.0012648	0.00153958	0.0012626	0.00112005	0.00102277	0.00138208	0.00126218	0.00138626		0.00758	0.00111591	0.00059729	0.00103873	0.0015698	0.00166932	0.00153037	0.00078853	0.00060864	0.00111118	0.00124099	0.00070531	0.00125373	0.00109303	0.00064993	0.00076988	0.00044257	0.00066313		0.00758	0.00069457	0.00400163	0.00437959	0.00363465	0.00275474	0.0025555	0.00160199	0.00120532	0.00243726
		0.00792	0.00080612	0.00103127	0.00110776	0.00116057	0.00060167	0.00091927	0.00131815	0.00192807	0.00143438	0.00122405	0.00150562	0.00122838	0.00111584	0.00111172	0.00137476	0.00120698	0.00152012		0.00792	0.00109098	0.0005668	0.00105722	0.00145061	0.00167775	0.00150435	0.00083029	0.00060577	0.00117112	0.00128363	0.00068263	0.00118929	0.00103351	0.00067468	0.00086476	0.00045498	0.00065213		0.00792	0.00078067	0.00378169	0.0037915	0.00349292	0.00268774	0.00250818	0.00153635	0.00113553	0.00247869
		0.0083	0.00087897	0.00108771	0.0010281	0.0011571	0.00056019	0.00091822	0.0013239	0.00211141	0.0012408	0.00119801	0.00158188	0.00126332	0.00114036	0.00097359	0.00137486	0.00122965	0.00148254		0.0083	0.00109804	0.00054424	0.00104538	0.0014894	0.00157744	0.00153166	0.00082674	0.00059683	0.00102794	0.0012018	0.00067007	0.00120189	0.00103548	0.00061014	0.00081799	0.00043097	0.00060449		0.0083	0.00070696	0.0039432	0.00398535	0.00352816	0.00274878	0.00232871	0.00158494	0.00106746	0.00244953
		0.0087	0.00083187	0.00118275	0.00107212	0.00100683	0.00056244	0.00087736	0.00114951	0.00199786	0.0013017	0.00112339	0.00155847	0.00119161	0.00108957	0.00092893	0.00136214	0.00124719	0.00146837		0.0087	0.00114809	0.00055424	0.00100575	0.00141717	0.00156138	0.00150661	0.00073332	0.00054152	0.00107796	0.00121088	0.00061296	0.00118173	0.00104676	0.00066049	0.00077348	0.00043312	0.00056683		0.0087	0.00097707	0.00374167	0.00425654	0.00342166	0.00264119	0.00235534	0.00156129	0.00111639	0.00242784
		0.0091	0.00087699	0.00108954	0.00102231	0.0010661	0.00057607	0.00088496	0.00117697	0.00203307	0.00124079	0.00119728	0.00145915	0.0011922	0.00108223	0.0009731	0.00126019	0.00118604	0.00145506		0.0091	0.00105662	0.00054661	0.00102945	0.00133458	0.00159857	0.00151492	0.00090171	0.00050198	0.00103284	0.00119603	0.00063974	0.0011792	0.00098091	0.00065362	0.00089889	0.00043715	0.00063826		0.0091	0.00103851	0.00377095	0.00385604	0.00315849	0.00254295	0.00216947	0.00155373	0.00108343	0.00229422
		0.00954	0.00087395	0.00115365	0.0010183	0.00101207	0.00059759	0.00088306	0.00117541	0.00203036	0.00117233	0.00109569	0.0015001	0.00129203	0.00102057	0.00097332	0.00133657	0.00120469	0.00138157		0.00954	0.00104718	0.0005289	0.00095461	0.00142026	0.00133622	0.00152422	0.00085246	0.00049836	0.00111209	0.00115294	0.0006548	0.00110876	0.00093671	0.0006251	0.00075101	0.00040841	0.0006313		0.00954	0.00072948	0.00361021	0.0041482	0.00324097	0.00257129	0.00215521	0.0015108	0.00110714	0.00225306
		0.00998	0.00082623	0.00114035	0.00099767	0.00100241	0.00059007	0.00084727	0.00112715	0.00199769	0.0011154	0.00107643	0.00133432	0.00115776	0.00099406	0.00092624	0.00125971	0.00116754	0.00127889		0.00998	0.00108643	0.00050219	0.0008934	0.00137986	0.00145325	0.00155673	0.00077212	0.00055689	0.00101976	0.00112971	0.00062097	0.00107355	0.00095039	0.0005937	0.00078436	0.00037499	0.00061189		0.00998	0.00080718	0.00364752	0.00385327	0.0031596	0.00251734	0.00228398	0.0014733	0.00106552	0.00229533
		0.01046	0.00086523	0.0010204	0.00098417	0.00095459	0.00053061	0.00084907	0.00112214	0.00186202	0.00112828	0.00104228	0.00142734	0.00118541	0.00095337	0.00093799	0.00126291	0.0010548	0.00133705		0.01046	0.00098185	0.00049576	0.00096746	0.00145437	0.00141967	0.00132379	0.00080379	0.00057099	0.00099993	0.00116931	0.00055512	0.00110225	0.00090041	0.00057868	0.00080646	0.00038475	0.00054609		0.01046	0.00073463	0.00342752	0.00372409	0.0031726	0.00257447	0.00233182	0.00144208	0.00104523	0.00219404
		0.01094	0.00081241	0.00101465	0.0009219	0.00098043	0.00050088	0.00083383	0.00103695	0.00177276	0.00108954	0.00106837	0.00132084	0.00115644	0.0010426	0.00089975	0.00123118	0.00110175	0.00126951		0.01094	0.00093778	0.00050925	0.00086386	0.00131067	0.00129806	0.00135138	0.00073368	0.00049921	0.00097147	0.00115737	0.00057571	0.00106755	0.000918	0.00055104	0.00092707	0.00036783	0.00047193		0.01094	0.0008834	0.00346213	0.00355217	0.00321279	0.00249834	0.00222612	0.00136274	0.00105832	0.00225323
		0.01146	0.00070804	0.00100663	0.00096112	0.00091082	0.00053226	0.00079668	0.00108704	0.00176529	0.001116	0.00113778	0.00129746	0.00113207	0.00097938	0.00084625	0.00118233	0.00108479	0.00131854		0.01146	0.00092841	0.00046998	0.00078747	0.00122062	0.00136928	0.0013684	0.00078975	0.00056873	0.00100892	0.00107992	0.00059601	0.00103169	0.00090506	0.00055776	0.00077064	0.00036056	0.00061896		0.01146	0.00077631	0.00331659	0.0035133	0.00303505	0.00239591	0.00207412	0.00133479	0.00097213	0.00224652
		0.012	0.00059661	0.00098716	0.0009076	0.00092775	0.00052944	0.00077273	0.00103865	0.00177748	0.00102605	0.00104182	0.0012395	0.00122615	0.00091237	0.00092031	0.00115353	0.00108893	0.00127718		0.012	0.00087149	0.00047052	0.00084552	0.00121588	0.00129293	0.001336	0.00075949	0.0004677	0.00093148	0.00105657	0.00059388	0.00104473	0.00084546	0.00056948	0.00083746	0.00037049	0.00055863		0.012	0.00063403	0.00326325	0.00339062	0.00310307	0.00238227	0.00216386	0.00132589	0.00100002	0.0021329
		0.01256	0.00074056	0.00106115	0.00082907	0.00086118	0.00052414	0.00079036	0.00099402	0.00178228	0.00103504	0.0010062	0.00128948	0.00108967	0.00086561	0.00087334	0.00125936	0.00105933	0.00123402		0.01256	0.00093816	0.00047264	0.0009025	0.00117386	0.00133026	0.0012636	0.00068951	0.00049364	0.00093874	0.00103487	0.00051861	0.00098887	0.000833	0.00054966	0.0006736	0.00036771	0.00050781		0.01256	0.00081458	0.00326512	0.00345066	0.00302175	0.002437	0.00197792	0.00140253	0.00097127	0.00207533
		0.01316	0.000707	0.00097037	0.00089508	0.00094051	0.00049246	0.00074626	0.00102323	0.00167736	0.00110528	0.00097997	0.00125721	0.00100433	0.00088645	0.00083499	0.00115329	0.00103888	0.00124955		0.01316	0.0009167	0.00044483	0.00081843	0.00127713	0.00132403	0.00118361	0.00065374	0.00045044	0.00091315	0.000994	0.00058435	0.00093671	0.00084513	0.00054365	0.00082121	0.00034777	0.00053085		0.01316	0.00089447	0.00328559	0.00353282	0.00308057	0.00235149	0.00214158	0.00134536	0.000991	0.00203303
		0.01378	0.00073898	0.00097877	0.00083142	0.00089269	0.00047586	0.00077	0.00099685	0.00165194	0.00105216	0.00100277	0.00118431	0.00104175	0.00088076	0.0008611	0.00115693	0.00095792	0.00111087		0.01378	0.00083969	0.00043356	0.0008271	0.00115716	0.00128828	0.00127565	0.00061219	0.00048358	0.00087637	0.00099451	0.0005348	0.00090849	0.00087619	0.00054777	0.00084405	0.00033638	0.0005531		0.01378	0.00072173	0.00332804	0.00348265	0.00292225	0.00236359	0.00198713	0.00132425	0.00097957	0.00195118
		0.01444	0.00070983	0.00096776	0.00082278	0.00094709	0.00046318	0.00072058	0.00108513	0.00168135	0.00095694	0.00091802	0.00117009	0.00103097	0.00087906	0.00084159	0.00103536	0.00094941	0.00110417		0.01444	0.00090778	0.0004185	0.00078724	0.00121839	0.00126074	0.00126972	0.000608	0.00051515	0.00085519	0.00102149	0.0005045	0.00094861	0.0008911	0.00050068	0.00070171	0.00034955	0.0004985		0.01444	0.00079434	0.00315395	0.00304878	0.0027201	0.00221742	0.00199938	0.00130834	0.00093976	0.00196032
		0.01512	0.00063629	0.00088749	0.00083031	0.00092877	0.00047341	0.00070878	0.00098383	0.00167881	0.0009923	0.00098104	0.00116521	0.00102847	0.00086787	0.00075822	0.00101454	0.00095175	0.00111488		0.01512	0.00083006	0.00042326	0.00076591	0.00108883	0.00113546	0.00112484	0.00064097	0.00046897	0.00084466	0.00097643	0.00050831	0.00091731	0.00080603	0.00048966	0.00076078	0.00035328	0.00048412		0.01512	0.00081414	0.0031684	0.00313838	0.00283032	0.00231318	0.00196433	0.00127808	0.00091105	0.00196091
		0.01582	0.00070334	0.00093944	0.00076539	0.00081357	0.00044851	0.00072752	0.00093974	0.00161202	0.00091135	0.00097101	0.00105147	0.00101125	0.00083174	0.00078496	0.00105718	0.00094886	0.00104342		0.01582	0.00088006	0.00041862	0.00074191	0.00111687	0.00119924	0.00119964	0.00060667	0.00042885	0.00096054	0.00087647	0.00052035	0.00086755	0.00081025	0.00048004	0.0008837	0.00036069	0.00044702		0.01582	0.00068036	0.00316982	0.00290457	0.00276654	0.00227929	0.00191852	0.00124114	0.00091858	0.00185967
		0.01658	0.00064082	0.00081684	0.00079292	0.00086078	0.00044253	0.0006791	0.00091018	0.00152112	0.00090914	0.00092069	0.00102373	0.00099695	0.0008241	0.00079525	0.00102243	0.00091522	0.00104189		0.01658	0.0007578	0.00039398	0.00077466	0.0010843	0.0010518	0.00113049	0.00058101	0.00047487	0.00092518	0.00093538	0.00051095	0.00088146	0.00081852	0.0004845	0.00058602	0.00032935	0.00045545		0.01658	0.00071052	0.00297602	0.0029435	0.00277234	0.00219302	0.0019968	0.00119784	0.00097781	0.00183096
		0.01736	0.00072409	0.00090098	0.00080586	0.00077018	0.00042176	0.00067283	0.00090335	0.0015717	0.00084572	0.00082448	0.00109996	0.00093187	0.00077606	0.00087119	0.00105813	0.00091991	0.00102893		0.01736	0.00081655	0.00040325	0.00073095	0.00115477	0.0010058	0.00105272	0.00065377	0.00043369	0.00081276	0.0009077	0.00048821	0.00083101	0.00078327	0.00049849	0.00075989	0.00032863	0.0003988		0.01736	0.00075895	0.00308772	0.00287563	0.00272916	0.00214862	0.00174941	0.00113755	0.00096832	0.0018336
		0.01816	0.00070311	0.00088796	0.00081271	0.00082537	0.00044417	0.00061602	0.00086893	0.00145161	0.00089344	0.00091348	0.00103633	0.0009342	0.00078899	0.00077517	0.00097045	0.00091046	0.00102821		0.01816	0.00073455	0.00037667	0.00068539	0.00107229	0.0011163	0.00110406	0.00064027	0.00046894	0.00085145	0.00089258	0.00049603	0.00083215	0.00075474	0.00049009	0.00063991	0.00033146	0.00040171		0.01816	0.00069174	0.00284785	0.00297956	0.00263226	0.00211742	0.00192204	0.00117679	0.00095268	0.00180562
		0.01902	0.00064443	0.00079719	0.00078868	0.00077091	0.00040821	0.00066512	0.00084148	0.0013654	0.00080008	0.00083187	0.00102791	0.00092874	0.00076696	0.0007723	0.00094321	0.00088177	0.00099532		0.01902	0.00076346	0.00037453	0.00068713	0.00105698	0.00108324	0.00107716	0.00049778	0.00042584	0.00088252	0.00091233	0.00049539	0.00083431	0.00074742	0.00044814	0.00069173	0.00029967	0.00043501		0.01902	0.00060963	0.00287136	0.00276596	0.00251833	0.00210081	0.00190179	0.00115446	0.00093302	0.00174046
		0.01992	0.00061811	0.00080999	0.00070296	0.0007665	0.00042973	0.00063476	0.00095321	0.00138387	0.00077029	0.00083651	0.00099667	0.00088443	0.00076813	0.00071596	0.00095449	0.00084945	0.00103784		0.01992	0.00078335	0.00037525	0.00066561	0.00107687	0.00103629	0.00094971	0.00058473	0.00042112	0.00068717	0.00092414	0.00047637	0.00072427	0.00070049	0.00044738	0.00064725	0.00031089	0.00041424		0.01992	0.00068867	0.00285439	0.00242654	0.00257601	0.00204932	0.00176729	0.00116916	0.00090572	0.00173491
		0.02086	0.00056534	0.00076784	0.00073227	0.00075664	0.00041982	0.00061841	0.00087917	0.00144085	0.00082492	0.00082802	0.00092804	0.00091812	0.00074883	0.00066829	0.00097445	0.00082538	0.00097493		0.02086	0.00076714	0.00037943	0.00066234	0.00097213	0.00101166	0.00101836	0.00063803	0.00041965	0.00087784	0.000791	0.00045063	0.00071985	0.00068206	0.0004793	0.00067649	0.00030464	0.00033175		0.02086	0.00067118	0.00264515	0.00257731	0.00247298	0.00192567	0.00185377	0.00109127	0.00090878	0.00165193
		0.02184	0.00057799	0.00075926	0.00075045	0.00077139	0.00037053	0.00061455	0.00081575	0.00140879	0.00077989	0.00079658	0.00091152	0.00094221	0.00072916	0.00068636	0.00088357	0.00082025	0.00099929		0.02184	0.00068434	0.00036284	0.0006949	0.00090461	0.00100723	0.00093012	0.00052199	0.00039927	0.00082162	0.00077055	0.000445	0.00073088	0.00067271	0.00045168	0.00064326	0.00030195	0.00044366		0.02184	0.00063605	0.00270167	0.0024204	0.00231033	0.00195282	0.0017657	0.00114569	0.00084793	0.00169448
		0.02288	0.00056327	0.00075811	0.00072286	0.00071114	0.00039882	0.00056586	0.00085098	0.00131893	0.00075417	0.00081446	0.00095216	0.00088867	0.00068689	0.00063111	0.00089	0.00079341	0.000883		0.02288	0.00072698	0.00035955	0.00066295	0.00092135	0.00101005	0.00094253	0.000577	0.00041314	0.00078769	0.00078541	0.00048608	0.000727	0.00063848	0.00044899	0.0005602	0.00028291	0.00037113		0.02288	0.00071314	0.0027144	0.00246039	0.00239148	0.00189058	0.00165351	0.00115137	0.00086279	0.0015361
		0.02396	0.00049649	0.0007277	0.00068129	0.00069927	0.00037279	0.00059096	0.0007673	0.00131243	0.0006944	0.00076528	0.00098394	0.00086269	0.00065533	0.00068226	0.00082152	0.00076944	0.00095086		0.02396	0.00067468	0.00035692	0.00067145	0.00090827	0.00086964	0.00094898	0.00054944	0.00039138	0.00076347	0.00077173	0.00046052	0.00068457	0.00063698	0.00046823	0.00065413	0.00027724	0.00041931		0.02396	0.00066694	0.0025964	0.00214611	0.00227748	0.00186076	0.00160209	0.00107365	0.00083958	0.00154613
		0.02508	0.00051086	0.00076199	0.00066931	0.0007168	0.00036225	0.00055332	0.00081753	0.00126647	0.00081539	0.00076092	0.00087357	0.00083147	0.00065863	0.00066052	0.00083258	0.00078443	0.00089491		0.02508	0.00064691	0.00033799	0.00065484	0.00078059	0.00094587	0.00094001	0.0005238	0.00038998	0.00067169	0.00071285	0.0004472	0.00067847	0.00061926	0.00046669	0.00060211	0.0002743	0.0003814		0.02508	0.00053351	0.00241212	0.00230659	0.00226251	0.00188775	0.0014594	0.00102202	0.00084348	0.00150747
		0.02626	0.000563	0.00073426	0.0006214	0.00060771	0.00036181	0.00055807	0.00072051	0.00120832	0.00068822	0.00072952	0.00084623	0.00080014	0.00062358	0.00056179	0.00079142	0.00072429	0.00082086		0.02626	0.00061438	0.00031437	0.00056292	0.00092088	0.00091776	0.00092738	0.00049255	0.00036562	0.00063482	0.00080287	0.00043092	0.00068547	0.0006051	0.00046689	0.00055961	0.00029861	0.00034162		0.02626	0.00059605	0.0023706	0.00224425	0.00226088	0.00183166	0.00151071	0.00102602	0.00078843	0.00145674
		0.0275	0.00052232	0.0007338	0.00066486	0.0006583	0.00034767	0.00053794	0.00074793	0.00126015	0.00065582	0.00066257	0.00087935	0.00083706	0.00065056	0.00056141	0.00077655	0.00072069	0.00084864		0.0275	0.00065793	0.00032737	0.00057095	0.00084225	0.00088835	0.0008446	0.00047534	0.00037129	0.00061853	0.00074913	0.000412	0.00067622	0.00056443	0.00042884	0.00046874	0.0002596	0.00032497		0.0275	0.00060696	0.00230667	0.00208645	0.00208484	0.00175224	0.00142629	0.00101045	0.00079338	0.00143726
		0.0288	0.00046018	0.00070532	0.00061243	0.00063084	0.00031173	0.00050999	0.00074434	0.00117823	0.00070975	0.00068263	0.00083255	0.00080721	0.00055846	0.00056335	0.00072619	0.0006938	0.0007899		0.0288	0.00064279	0.00030618	0.00056523	0.00081871	0.00089068	0.00080812	0.00043162	0.00035622	0.00070087	0.00075271	0.00039882	0.00061742	0.0005625	0.00041135	0.00054111	0.00027373	0.00035026		0.0288	0.00058165	0.0023217	0.002272	0.00188206	0.00179119	0.0014678	0.00098969	0.00080614	0.0014474
		0.03016	0.00047789	0.00061418	0.00059622	0.00063071	0.0003152	0.00050916	0.00067415	0.00119263	0.00067605	0.00061367	0.00079763	0.00080303	0.00060149	0.00059871	0.00075943	0.0006872	0.00077796		0.03016	0.00060113	0.00032697	0.0005137	0.00073955	0.00080194	0.00088662	0.00046583	0.00035009	0.00078508	0.0006773	0.00038843	0.00062873	0.00053884	0.00040261	0.00048735	0.00025429	0.00034755		0.03016	0.00061079	0.00235434	0.00194671	0.00202237	0.00170568	0.00156997	0.000944	0.00080812	0.00141108
		0.03158	0.0005005	0.00064154	0.00059569	0.00062344	0.00032966	0.00045402	0.00067113	0.00112756	0.00065101	0.00067546	0.00077885	0.00075022	0.00057406	0.00061042	0.00076198	0.00065359	0.00076904		0.03158	0.00057631	0.0003099	0.00052714	0.00067708	0.00079974	0.00082933	0.00045429	0.00033327	0.0006417	0.00067945	0.00038496	0.0006115	0.00050372	0.00041864	0.00064428	0.00025808	0.00034278		0.03158	0.00067133	0.00227357	0.00188995	0.0019921	0.00167459	0.0015145	0.00097163	0.00079338	0.00144306
		0.03306	0.00044866	0.00063399	0.00056451	0.00057986	0.00030529	0.00048314	0.0006749	0.00108549	0.00062114	0.00062925	0.000882	0.00070485	0.00058326	0.00055029	0.00073246	0.00067335	0.00076741		0.03306	0.00056091	0.00031218	0.00052817	0.00065553	0.00081044	0.00081989	0.00043231	0.00034769	0.00060521	0.00066296	0.00035713	0.00063004	0.00051316	0.00039353	0.00049845	0.00025016	0.00033531		0.03306	0.00058983	0.00214327	0.00195196	0.00190347	0.00161324	0.00140301	0.00094165	0.00076802	0.0013447
		0.03462	0.00043524	0.00063281	0.00058286	0.0005833	0.00031564	0.0004502	0.00067223	0.00101736	0.00063711	0.00062973	0.00076363	0.00074106	0.00058286	0.00058953	0.000692	0.00063569	0.00074819		0.03462	0.00054777	0.00029817	0.00057462	0.00076954	0.00069232	0.00082273	0.00041791	0.00032744	0.00065647	0.00061749	0.00036306	0.0005631	0.00048289	0.00041633	0.00036593	0.00024971	0.00029688		0.03462	0.00061418	0.00213518	0.00189534	0.00184611	0.00161414	0.00129217	0.00089789	0.00072379	0.00131188
		0.03626	0.00044102	0.00056154	0.00053295	0.00058405	0.00029549	0.0004213	0.00068471	0.00097892	0.00061589	0.00063817	0.00077319	0.00069647	0.00055482	0.00054888	0.00071968	0.0005866	0.00070041		0.03626	0.00052155	0.0003043	0.00051402	0.00065886	0.00067966	0.00077843	0.00046845	0.00031581	0.0006722	0.00059377	0.00036393	0.00054671	0.00049458	0.0003873	0.00053633	0.00024831	0.0003323		0.03626	0.00055743	0.00197282	0.00182063	0.00175266	0.00156365	0.00139131	0.00092921	0.00073692	0.00123411
		0.03796	0.0003863	0.00048738	0.00054469	0.0005788	0.0002826	0.00041901	0.00063004	0.00101838	0.00062351	0.00060528	0.00077811	0.0006853	0.00053692	0.00049666	0.00074876	0.00057598	0.00070001		0.03796	0.00049587	0.0002812	0.00050132	0.00065661	0.00070687	0.0007316	0.00041684	0.00031296	0.00059118	0.00062054	0.00037242	0.00055169	0.00050035	0.0003668	0.00045201	0.00026019	0.00031046		0.03796	0.00056644	0.00200845	0.00169303	0.00182043	0.00150929	0.00131875	0.00089533	0.00070332	0.00127972
		0.03974	0.00042921	0.00053419	0.00054561	0.0005127	0.00028883	0.00039711	0.00057794	0.00090407	0.00062023	0.00058689	0.00077988	0.00065105	0.0005318	0.00047965	0.00068458	0.0005872	0.00068975		0.03974	0.00049148	0.00026943	0.00051225	0.00063409	0.00067313	0.00077499	0.00040818	0.00031192	0.00056914	0.00059245	0.00036365	0.00052465	0.00050045	0.00036697	0.0004764	0.00023803	0.00028663		0.03974	0.00053748	0.00198949	0.00170158	0.00177107	0.00145404	0.00129573	0.00083085	0.00068687	0.00113313
		0.04162	0.00037518	0.00052487	0.00053634	0.00051206	0.00028726	0.00037241	0.00057842	0.00088656	0.00062724	0.00055658	0.00068459	0.00064902	0.00051399	0.00045641	0.00065411	0.00058175	0.00065285		0.04162	0.00050631	0.00027008	0.00051776	0.00065706	0.00068037	0.00075187	0.00041212	0.00032364	0.00062489	0.00062321	0.00034293	0.00049997	0.0004683	0.00039022	0.00050698	0.00023077	0.00026506		0.04162	0.00056565	0.00189749	0.00178185	0.00172416	0.001412	0.0012751	0.00079401	0.00071324	0.00114392
		0.04358	0.00043153	0.00048604	0.00051587	0.00047716	0.00026478	0.00038207	0.00053228	0.0008871	0.00056208	0.00053965	0.00066706	0.00062718	0.00049365	0.00046559	0.00067655	0.00052133	0.00059668		0.04358	0.00048071	0.00026635	0.00046861	0.00062688	0.00065348	0.00067493	0.00038259	0.00030421	0.00051406	0.0006586	0.00032372	0.00051147	0.00046694	0.00036759	0.00039901	0.00023031	0.00026541		0.04358	0.00051046	0.00181806	0.00139587	0.00159436	0.00137727	0.00131795	0.00081507	0.00066943	0.00107992
		0.04564	0.00039834	0.00050967	0.00046144	0.00052493	0.00027635	0.0003698	0.00058661	0.00080468	0.0005442	0.00055396	0.00073503	0.00061853	0.00047644	0.00040261	0.00061939	0.00055827	0.00060978		0.04564	0.00042265	0.00026649	0.00047008	0.00061035	0.00062633	0.00067417	0.00039172	0.00028755	0.00054883	0.00055567	0.00033552	0.00046625	0.00045193	0.00033899	0.0004309	0.00022094	0.00025833		0.04564	0.00062409	0.00177209	0.00158855	0.00154952	0.00129659	0.00123576	0.00082675	0.00065912	0.00104659
		0.04778	0.0003613	0.00046694	0.00043798	0.00050654	0.00025393	0.00036119	0.00052046	0.00079765	0.00060707	0.00052229	0.0006044	0.00056965	0.000505	0.00042402	0.00060113	0.00052853	0.00060155		0.04778	0.00046794	0.00024706	0.00044345	0.00061682	0.00061244	0.00069109	0.00038692	0.00030519	0.00045099	0.0005082	0.00031969	0.0005417	0.00043045	0.0003473	0.00047767	0.0002095	0.00028076		0.04778	0.00055187	0.00171436	0.00150138	0.00147821	0.00129632	0.00124594	0.00077963	0.00066745	0.00103619
		0.05004	0.00037858	0.00047041	0.00044444	0.00046662	0.00024873	0.00033776	0.00049921	0.00083758	0.00056032	0.00050067	0.00059701	0.00059133	0.00046034	0.00044178	0.00056979	0.00049738	0.00060978		0.05004	0.00045644	0.0002476	0.0004333	0.00056526	0.00065105	0.00066457	0.00035446	0.00026931	0.0005096	0.00047122	0.00033858	0.00048366	0.00042038	0.00031828	0.0004154	0.0002048	0.0002409		0.05004	0.00059101	0.00165046	0.0015714	0.00148933	0.00127723	0.00112057	0.00076158	0.00064024	0.00102218
		0.0524	0.00036879	0.00046829	0.00041545	0.00043756	0.0002545	0.00033906	0.00049205	0.00081858	0.00053463	0.0004974	0.00054711	0.00053277	0.00042897	0.00042164	0.00061542	0.00051198	0.00053687		0.0524	0.00037507	0.00023841	0.00044391	0.00053156	0.00062577	0.0006796	0.00035431	0.00028838	0.00054069	0.00051161	0.00029825	0.00043572	0.00039182	0.00032361	0.00043888	0.00020231	0.00021986		0.0524	0.00050307	0.00153968	0.0014719	0.00148006	0.00124245	0.00113255	0.0007721	0.00065672	0.0010101
		0.05486	0.0003447	0.00050213	0.00041008	0.00039929	0.00023383	0.00031198	0.00046942	0.00072621	0.00053777	0.00047975	0.00051844	0.00053982	0.00040178	0.00046571	0.00059292	0.00046922	0.00053914		0.05486	0.00041102	0.00021961	0.00046786	0.00054375	0.00063702	0.0006358	0.0003386	0.00029034	0.00049577	0.00046961	0.00030257	0.00040831	0.00038849	0.00033027	0.00043532	0.00019861	0.00021905		0.05486	0.00054772	0.00146844	0.00131568	0.00152623	0.00116682	0.00104827	0.00074236	0.00061152	0.00095655
		0.05744	0.00037702	0.00042086	0.0004342	0.00047906	0.00024427	0.000292	0.00052946	0.00072938	0.00049858	0.00047801	0.00059411	0.00048552	0.00039085	0.00048597	0.00053002	0.00047253	0.00049738		0.05744	0.00039301	0.00021364	0.00041218	0.00054398	0.0005669	0.00061155	0.00034176	0.00027881	0.00046562	0.00049868	0.0003003	0.00039791	0.00034956	0.00031216	0.0003809	0.00019732	0.00021543		0.05744	0.00048579	0.00143787	0.00127675	0.00141683	0.00116061	0.00112608	0.00070503	0.00063202	0.0009337
		0.06016	0.00031852	0.00042434	0.00041118	0.00046573	0.00023297	0.00029082	0.00045466	0.00069142	0.00049518	0.0004553	0.00055659	0.00047852	0.00038312	0.00042962	0.00054711	0.0004534	0.00051458		0.06016	0.00039187	0.00020917	0.00043749	0.00051109	0.00051309	0.00056955	0.00030505	0.00029146	0.00043129	0.00049422	0.00029395	0.000399	0.00036543	0.00028408	0.00032591	0.00018766	0.00016627		0.06016	0.00061465	0.00142054	0.00138058	0.00127341	0.00115901	0.00104032	0.00073182	0.00061571	0.00088152
		0.06298	0.00031081	0.00041422	0.00034457	0.00051094	0.0002284	0.00028517	0.00048387	0.00066114	0.00043742	0.00044152	0.00056008	0.00050147	0.00039903	0.00036736	0.00054698	0.00046025	0.00048531		0.06298	0.00032252	0.00021099	0.00040562	0.00049913	0.00048614	0.00055981	0.00030634	0.00024867	0.00044257	0.00046186	0.00026396	0.00037192	0.00037235	0.00027514	0.00035805	0.00019874	0.00018938		0.06298	0.00056063	0.00141362	0.00131172	0.0013156	0.00108862	0.00104522	0.0006718	0.00059002	0.00081556
		0.06596	0.00031863	0.00045308	0.00037452	0.00047321	0.00022637	0.0003202	0.00050141	0.00064339	0.00049807	0.00041248	0.00050191	0.00048554	0.00038481	0.00037924	0.00050033	0.00042026	0.00048335		0.06596	0.00036555	0.00021722	0.0003658	0.00047309	0.00053258	0.00055259	0.00033615	0.0002804	0.0004235	0.0004324	0.00026441	0.00037292	0.00036123	0.00028861	0.00039595	0.00017573	0.00016573		0.06596	0.0004436	0.00130948	0.00130983	0.0013492	0.00110705	0.00102437	0.00067442	0.00060326	0.00084928
		0.06906	0.00032486	0.00038218	0.00033832	0.00043242	0.00021146	0.00027385	0.00048197	0.00059393	0.00044859	0.00041019	0.0005078	0.0004903	0.00040008	0.00036818	0.00043797	0.00042158	0.00049168		0.06906	0.00033192	0.00020349	0.00037639	0.00042617	0.00050708	0.00058688	0.00027243	0.00024898	0.00049156	0.00045236	0.0002558	0.00036348	0.00035908	0.00028569	0.00036086	0.00017902	0.00014772		0.06906	0.00046991	0.00127601	0.00111543	0.00124683	0.00108256	0.00100787	0.0006716	0.00057443	0.0008442
		0.07232	0.0002754	0.00036695	0.0003167	0.00045079	0.00020995	0.0002879	0.00044484	0.00061014	0.00042874	0.00037947	0.00050268	0.00043054	0.00037183	0.00034797	0.00046089	0.00041982	0.0004666		0.07232	0.00035714	0.00020786	0.0003428	0.0003671	0.00054065	0.00056791	0.00025825	0.00023728	0.00036805	0.00041945	0.00025238	0.00033452	0.00035324	0.00027507	0.00041313	0.00017119	0.00015089		0.07232	0.00048955	0.00120852	0.00112348	0.00117485	0.00101806	0.00095782	0.00064563	0.00058113	0.00075477
		0.07572	0.00027843	0.00028293	0.00026586	0.00042479	0.00019448	0.00028859	0.00039361	0.00062839	0.00044164	0.00034066	0.00043289	0.00045416	0.00036441	0.00034275	0.00045095	0.00039331	0.00040065		0.07572	0.0003342	0.00019402	0.0003754	0.0003925	0.00048878	0.00055298	0.00026755	0.0002174	0.00045859	0.00037871	0.00024164	0.00034736	0.00032084	0.00025331	0.00045676	0.00017061	0.00018258		0.07572	0.00047587	0.00122143	0.00110537	0.00115659	0.00098565	0.00092205	0.00060538	0.00053843	0.00073314
		0.0793	0.00029545	0.00031605	0.00027229	0.00039147	0.0002063	0.00028828	0.00041016	0.00059975	0.00040667	0.00033482	0.00047805	0.00043075	0.00032515	0.00038063	0.00042568	0.0003727	0.00042521		0.0793	0.00030896	0.00020773	0.0003857	0.00031755	0.00052701	0.00053451	0.00025606	0.00021566	0.00042307	0.00039593	0.00023319	0.00031614	0.00032783	0.00024164	0.00036723	0.00017187	0.00015459		0.0793	0.00046869	0.00120495	0.00092978	0.00105878	0.00097667	0.00092005	0.00060033	0.00054075	0.0006548
		0.08302	0.00027867	0.00027806	0.00028726	0.00036959	0.00019828	0.00027163	0.00040587	0.00052309	0.00035466	0.00032116	0.00045114	0.00043786	0.00032587	0.00037625	0.00042091	0.00035997	0.00039907		0.08302	0.00033684	0.00018524	0.00033803	0.00033948	0.00055318	0.00051413	0.00023127	0.00022574	0.00039371	0.00041425	0.00023199	0.00029038	0.00031331	0.0002749	0.00040166	0.00017165	0.00014238		0.08302	0.00048242	0.00115217	0.00095319	0.00095091	0.00094351	0.00087853	0.00053335	0.00054948	0.00061495
		0.08694	0.00026007	0.00023633	0.00025606	0.00036877	0.00017573	0.00025548	0.00039451	0.00049372	0.00041666	0.00031145	0.00036592	0.00043267	0.00031505	0.00035537	0.00043484	0.0003587	0.00044019		0.08694	0.00027361	0.00017879	0.00033924	0.00030436	0.00047826	0.00051542	0.0002456	0.00022632	0.00037523	0.00041871	0.00023651	0.00029154	0.00029351	0.00024145	0.00042645	0.00016594	0.00013359		0.08694	0.00046357	0.00103469	0.0008369	0.00097075	0.00093151	0.00089756	0.00055866	0.00053963	0.00059483
		0.09104	0.00024922	0.00025748	0.00025709	0.00031999	0.00017336	0.00026707	0.00038397	0.00045197	0.00039649	0.00032274	0.00037622	0.0004237	0.00029159	0.00034365	0.00040715	0.00037264	0.00040194		0.09104	0.00028774	0.00018295	0.00028224	0.00028976	0.00044645	0.0005095	0.00024003	0.00021986	0.00040722	0.00040143	0.00023258	0.00029147	0.00028312	0.00023559	0.00030265	0.00016874	0.00013925		0.09104	0.00038624	0.00098578	0.00070788	0.00100493	0.00089203	0.0008678	0.00053374	0.00050882	0.00052666
		0.09532	0.00025503	0.00025565	0.00026342	0.00035961	0.00017196	0.00026056	0.00040951	0.00049058	0.00036049	0.00030218	0.00035905	0.00036882	0.00030642	0.00034637	0.00039839	0.00034534	0.00040668		0.09532	0.00029177	0.00016969	0.00029348	0.00023864	0.0003967	0.00042912	0.0002341	0.00021587	0.00043848	0.00037363	0.00022202	0.00027389	0.00029136	0.00024612	0.00026583	0.00016043	0.00013178		0.09532	0.00041682	0.00091383	0.0007765	0.00086059	0.0008691	0.00081837	0.00053956	0.00051532	0.00052911
		0.09982	0.00024671	0.00029532	0.00025948	0.00036818	0.00017409	0.00023639	0.00037018	0.00041224	0.00037572	0.00026527	0.00034295	0.00032322	0.00027878	0.00033292	0.00038886	0.00031757	0.0004241		0.09982	0.0002803	0.00016013	0.00026309	0.00028856	0.00038555	0.00044842	0.00020846	0.00021064	0.00040546	0.00034998	0.00022799	0.00026068	0.00026295	0.00022875	0.00031583	0.00014535	0.00012195		0.09982	0.00042847	0.00087208	0.00077062	0.0008295	0.00080874	0.00077986	0.00052439	0.00048071	0.00050078
		0.10452	0.00022812	0.00024436	0.00024719	0.00033289	0.00014623	0.00022196	0.00032228	0.00037439	0.00037294	0.00028674	0.00033615	0.00032455	0.00029252	0.00034384	0.00037219	0.00030401	0.00038132		0.10452	0.00032368	0.00014887	0.00025654	0.00031401	0.00037204	0.0004193	0.00019057	0.00018539	0.00030983	0.00031081	0.00020623	0.00024208	0.00024188	0.00021688	0.00028382	0.00014869	0.00012966		0.10452	0.00044398	0.00082044	0.00075966	0.00084869	0.00081338	0.00073169	0.00052221	0.00046749	0.00051994
		0.10944	0.00021511	0.00027376	0.00022838	0.00033073	0.00015769	0.00021937	0.00033223	0.00038349	0.00035387	0.00027973	0.00034791	0.0003175	0.00028033	0.00033389	0.00032456	0.00030479	0.00037938		0.10944	0.00030089	0.00015007	0.00029879	0.00031877	0.00040411	0.00038477	0.00018508	0.00016997	0.00034887	0.00035041	0.00018696	0.00024965	0.00024217	0.00023561	0.00031261	0.00013882	0.0001309		0.10944	0.00035408	0.00072209	0.00069763	0.00082442	0.00076003	0.00069287	0.00050832	0.00045598	0.00048423
		0.1146	0.00020029	0.00024406	0.00024297	0.00030701	0.00014336	0.00021013	0.00033786	0.00032934	0.00039587	0.00025155	0.00036472	0.00028638	0.00026694	0.00031801	0.00030691	0.00028874	0.00032384		0.1146	0.00029777	0.00015621	0.00028818	0.00028134	0.00040199	0.00037833	0.0002283	0.00019701	0.00034311	0.00039849	0.00017489	0.00019401	0.00024591	0.00022091	0.00032654	0.00012275	0.00012218		0.1146	0.00037063	0.00065631	0.00073423	0.00078175	0.00071852	0.0006824	0.00052754	0.00043185	0.00052584
		0.12	0.00019945	0.00024996	0.0002384	0.00027077	0.0001347	0.00020335	0.00033838	0.00035315	0.00037463	0.00023514	0.00035848	0.00024324	0.00025916	0.00035035	0.0003086	0.00026838	0.00032217		0.12	0.00030984	0.00015543	0.00024518	0.00023807	0.00042355	0.00038008	0.00022272	0.00017861	0.0003067	0.00035194	0.00020187	0.00021339	0.00024768	0.00021594	0.00028761	0.00012805	9.244e-05		0.12	0.00039391	0.00069368	0.00067974	0.00077346	0.00067827	0.00068074	0.00048702	0.0004099	0.00048903
		0.12564	0.00019823	0.00021834	0.00024486	0.00026404	0.00012009	0.00019828	0.00032969	0.00029732	0.00029492	0.00021276	0.00032457	0.00025906	0.00025003	0.00032458	0.00031169	0.00023549	0.00029595		0.12564	0.00026631	0.00013992	0.00026966	0.00023011	0.00040836	0.00035174	0.00021078	0.00016777	0.00031128	0.00034315	0.00017528	0.00018895	0.00020833	0.00020818	0.00028109	0.00012638	8.602e-05		0.12564	0.00038271	0.00061697	0.00060885	0.00066592	0.00065076	0.00061381	0.00048496	0.00044311	0.00044787
		0.13156	0.00019699	0.00021524	0.00020497	0.00024704	0.00013127	0.00020703	0.00032013	0.0002748	0.00030684	0.00024213	0.00037448	0.0002716	0.00024843	0.00033994	0.00026988	0.00023821	0.00032332		0.13156	0.00027462	0.00012617	0.00023376	0.0002481	0.00038606	0.00035721	0.00019784	0.00016514	0.00033841	0.0003191	0.00018768	0.00020195	0.00024549	0.00020469	0.0002564	0.00011117	9.706e-05		0.13156	0.00032796	0.00053749	0.00052851	0.00071849	0.00060292	0.00061948	0.00047577	0.00044122	0.00045423
		0.13776	0.00019776	0.00015619	0.00021831	0.00026596	0.00014304	0.0001772	0.00027352	0.00031288	0.00028749	0.00024667	0.00031333	0.00023603	0.0002438	0.00035402	0.00028829	0.00025876	0.00029407		0.13776	0.00029014	0.00011968	0.00024382	0.00020548	0.00036555	0.00034171	0.00019228	0.00015827	0.00032531	0.00027696	0.00018816	0.0001793	0.00021593	0.00018847	0.00023499	0.00010731	0.00011349		0.13776	0.00038369	0.00053817	0.00050982	0.00063734	0.00059814	0.00052057	0.00043173	0.00039975	0.00045372
		0.14426	0.00020538	0.00014709	0.00021782	0.00024875	0.00013351	0.00018919	0.00027893	0.00026452	0.00027016	0.00022644	0.0003461	0.00022263	0.00022357	0.00030987	0.00024592	0.0002493	0.00027986		0.14426	0.00023703	0.00011371	0.00027479	0.00024527	0.00034786	0.00031187	0.00017504	0.00016535	0.00033612	0.00032529	0.00016323	0.00016987	0.00019715	0.00019865	0.00022902	0.00010345	6.443e-05		0.14426	0.00039426	0.00047883	0.00046441	0.00068557	0.00056122	0.00046886	0.00039263	0.00039185	0.00041329
		0.15104	0.00019308	0.00018779	0.00019361	0.00019424	0.00013155	0.00018432	0.00023199	0.00028673	0.00029283	0.0002296	0.00034978	0.00022177	0.00022841	0.00030388	0.00021915	0.00025735	0.00025774		0.15104	0.00024078	9.192e-05	0.00022029	0.00023833	0.00034793	0.00032638	0.00019383	0.0001472	0.00029409	0.00031107	0.00016332	0.00017281	0.00020375	0.00019774	0.00024837	9.502e-05	7.83e-05		0.15104	0.00037033	0.00046568	0.00030303	0.00072644	0.0005604	0.00048887	0.00041491	0.00037878	0.00039826
		0.15816	0.00017026	0.00016337	0.00017283	0.00023453	0.00012262	0.00017379	0.00024063	0.00021006	0.00031631	0.0002561	0.00024166	0.00020384	0.00022816	0.00030933	0.00018973	0.00023406	0.00024602		0.15816	0.0002063	9.44e-05	0.00018639	0.0002537	0.00028929	0.00030833	0.00016008	0.00014098	0.00033524	0.00026552	0.00014471	0.00018031	0.00019067	0.0001778	0.00016576	8.978e-05	6.494e-05		0.15816	0.00031966	0.00047821	0.00023554	0.00066174	0.00056408	0.00046324	0.00038362	0.00037681	0.00040376
		0.16562	0.00015161	0.00018169	0.00012848	0.0002186	0.00011968	0.00015463	0.00018413	0.00020385	0.00031039	0.00023587	0.00026835	0.00017551	0.00021227	0.00029285	0.00019984	0.0002633	0.00025202		0.16562	0.0001979	9.669e-05	0.00021249	0.00021767	0.0002678	0.00026955	0.0001528	0.00014211	0.0003203	0.00027748	0.0001372	0.00016047	0.00017792	0.00018689	0.00020999	8.858e-05	5.085e-05		0.16562	0.00029086	0.00043677	0.00025537	0.00066969	0.00055463	0.00051776	0.00038676	0.00038142	0.00038338
		0.17342	0.00015628	0.00014913	0.00011741	0.00017537	0.00011416	0.00011685	0.00018812	0.00018793	0.00031061	0.0002325	0.0002337	0.00016852	0.00020918	0.00027842	0.0002053	0.00023816	0.00022655		0.17342	0.00020223	9.968e-05	0.00022861	0.00019614	0.00025583	0.00024061	0.00017906	0.00014092	0.0003056	0.00028648	0.00014763	0.00015036	0.00016541	0.00017931	0.00022162	9.289e-05	6.297e-05		0.17342	0.0002998	0.00045371	0.00018451	0.00059969	0.00051888	0.00052599	0.0003556	0.00038602	0.00035515
		0.18158	0.00013869	0.00017492	0.00015325	0.00018584	0.0001084	0.00013107	0.00021279	0.00013459	0.00027759	0.0002365	0.00024513	0.00019278	0.00020568	0.00028215	0.00023877	0.00022214	0.00022335		0.18158	0.00018781	0.00010546	0.00025825	0.00017845	0.00029423	0.00018793	0.00015269	0.0001318	0.00029714	0.00029438	0.0001366	0.00014887	0.00016062	0.00016988	0.00022913	9.284e-05	4.781e-05		0.18158	0.00035188	0.00045862	0.00025188	0.00059177	0.00051914	0.00043862	0.00036536	0.00038306	0.0002549
		0.19014	0.00013159	0.00014365	0.00010628	0.00020338	0.00010958	0.00014006	0.00020465	0.00016184	0.00024191	0.00021642	0.0002172	0.00018649	0.00020619	0.0003029	0.00023232	0.00022265	0.00023864		0.19014	0.0001599	9.015e-05	0.0002166	0.00015869	0.00028877	0.00018666	0.00014904	0.00012806	0.00026617	0.00026445	0.00013202	0.0001035	0.00013327	0.0001615	0.00020242	8.826e-05	6.014e-05		0.19014	0.00033473	0.00052375	0.00028774	0.00051211	0.0004744	0.00043226	0.000342	0.00036366	0.00034628
		0.1991	0.00013642	0.00015762	8.874e-05	0.00017785	0.00010476	0.0001163	0.00017341	0.00013231	0.00021158	0.00017567	0.00024415	0.00017227	0.00018846	0.00032387	0.00020877	0.0002106	0.00021071		0.1991	0.00013748	9.6e-05	0.00019413	0.00014009	0.00028937	0.00016586	0.00013307	0.00011287	0.00026014	0.00021913	0.00011957	6.919e-05	0.00014241	0.0001515	0.0001927	9.294e-05	5.457e-05		0.1991	0.00032729	0.00044741	0.00034033	0.00053823	0.00048257	0.00041701	0.00034486	0.00035603	0.00036367
		0.20848	0.00012767	0.00010107	8.582e-05	0.00016851	0.00010393	0.00013286	0.00016665	0.00014822	0.00021885	0.00015935	0.00022382	0.00010609	0.0001745	0.00027568	0.00016841	0.00019737	0.000186		0.20848	0.00013476	0.00010322	0.00017017	7.126e-05	0.00032017	0.0001158	0.00012278	0.00011133	0.00027355	0.00025789	9.607e-05	7.789e-05	0.0001505	0.00013937	0.00014574	9.182e-05	4.507e-05		0.20848	0.00028721	0.0004039	0.00030385	0.0005099	0.00043376	0.00037789	0.00031584	0.00034975	0.00030338
		0.2183	0.00010821	9.099e-05	9.864e-05	0.00013054	8.948e-05	0.00012179	0.00014938	0.0001318	0.00024941	0.00014351	0.00018546	0.00011959	0.00015497	0.00023852	0.00016459	0.00020066	0.00019193		0.2183	0.00014603	9.595e-05	0.00016875	0.00015966	0.00030117	0.00010012	0.00015532	0.00012995	0.00023211	0.00020793	0.00011503	7.501e-05	0.00015156	0.00014499	0.00016315	8.085e-05	5.495e-05		0.2183	0.00026733	0.00039237	0.00035393	0.00045973	0.00041956	0.00042281	0.00032039	0.00032827	0.00024321
		0.22858	8.285e-05	4.934e-05	0.00012131	0.00015552	9.36e-05	0.00012544	0.00019359	0.00015558	0.00022762	0.00014489	0.00018482	0.0001192	0.00016927	0.00022009	0.00016103	0.00018557	0.00020314		0.22858	0.00014627	7.32e-05	0.00017354	0.00012335	0.00029314	0.00010878	0.00011986	0.00011558	0.00025074	0.00020525	0.00010703	6.687e-05	0.00012124	0.00012655	0.00018903	7.546e-05	6.231e-05		0.22858	0.00027992	0.00041323	0.00032989	0.00048917	0.00039277	0.00035122	0.00032088	0.00031632	0.00023626
		0.23934	9.893e-05	7.934e-05	8.325e-05	0.0001597	9.452e-05	0.00012836	0.00013915	0.00012832	0.00022306	0.00014941	0.00017612	0.00012933	0.00014499	0.0002121	0.00016914	0.00020469	0.00018921		0.23934	0.00014484	8.172e-05	0.00020702	8.697e-05	0.00024306	0.00013199	0.00011364	0.00011765	0.00028428	0.00018991	0.00011823	9.852e-05	0.00012262	0.00014799	0.0002343	8.201e-05	5.786e-05		0.23934	0.00026356	0.00036318	0.00033297	0.00042854	0.00039887	0.00036244	0.00030926	0.00030052	0.0001738
		0.25062	0.00011009	7.872e-05	0.00010159	0.00015947	8.697e-05	0.00012903	0.00015056	0.00015636	0.00016906	0.00013973	0.00016163	0.00012544	0.0001385	0.00020792	0.00017327	0.00019867	0.00016467		0.25062	0.00012088	7.274e-05	0.00017729	0.00011705	0.00022985	0.00014099	9.007e-05	0.00012099	0.00022906	0.00015957	0.00012653	5.887e-05	0.00014965	0.00014705	0.00018385	6.671e-05	7.44e-05		0.25062	0.00028546	0.00030492	0.0002114	0.00032924	0.00038467	0.00029629	0.00027013	0.00029198	0.00018646
		0.26242	6.808e-05	6.459e-05	0.00011175	0.0001193	7.535e-05	0.00013382	0.00013608	0.00019122	0.00019228	0.00010189	0.00021568	0.00012004	0.00016337	0.00020552	0.00018508	0.00019179	0.0001812		0.26242	0.00011701	6.946e-05	0.00016074	0.00010293	0.00025614	0.0001354	0.00010224	0.00012491	0.00021899	0.0001262	0.00011004	7.566e-05	0.00015478	0.00013417	0.0001665	5.133e-05	4.468e-05		0.26242	0.00025916	0.00019228	0.00024646	0.00033534	0.00036299	0.00030581	0.00029346	0.00030051	0.00020843
		0.27478	5.99e-05	4.459e-05	0.00011499	0.0001566	7.63e-05	0.00011017	0.00015915	0.00017332	0.0001835	0.00010584	0.0001895	0.0001179	0.00013723	0.00021907	0.00015128	0.00015159	0.00013127		0.27478	0.00012518	6.062e-05	0.00017815	8.268e-05	0.00019493	0.00016396	9.952e-05	0.00011213	0.00020184	0.00017301	8.843e-05	8.689e-05	0.00014814	0.00012817	0.00017314	4.969e-05	5.622e-05		0.27478	0.00029738	9.475e-05	0.00015854	0.00030121	0.00032473	0.00028861	0.00029893	0.00029061	0.00021913
		0.28774	9.748e-05	6.173e-05	0.00010947	0.00012952	7.378e-05	0.00011793	0.00012332	0.00017893	0.00020108	9.652e-05	0.00019285	6.076e-05	0.00013756	0.00021712	0.000154	0.00014845	0.0001025		0.28774	0.00012671	5.934e-05	0.00014861	6.54e-05	0.00018432	0.0001378	7.496e-05	0.00011213	0.00018362	0.00018065	9.389e-05	7.03e-05	0.00012813	0.00011816	0.00014226	4.205e-05	6.132e-05		0.28774	0.00024573	0.00014466	0.00012707	0.00026164	0.0002956	0.00026789	0.00028177	0.0002641	0.00017575
		0.30128	9.787e-05	4.47e-05	0.00010421	0.00012187	8.056e-05	0.0001119	0.00010963	0.00017083	0.00020362	9.522e-05	0.00016611	5.109e-05	0.00012161	0.00021258	0.00014046	0.00014175	0.00010222		0.30128	0.00011921	5.994e-05	0.00012535	8.326e-05	0.00018256	8.347e-05	6.866e-05	0.00010852	0.00018478	0.00012791	0.00011311	7.267e-05	0.00012014	0.00010995	0.00022143	4.445e-05	3.652e-05		0.30128	0.00025428	0.00015795	0.00010014	0.00025421	0.00028749	0.00028382	0.00027434	0.00026694	0.00013683
		0.31548	5.41e-05	3.388e-05	9.75e-05	0.00011441	7.389e-05	9.999e-05	0.000153	0.0001967	0.0001893	6.714e-05	0.00012835	7.601e-05	0.00011387	0.00018537	0.00014822	0.00010521	9.673e-05		0.31548	0.00014375	5.528e-05	0.00013522	0.0001128	0.00015764	0.00012661	7.372e-05	0.0001066	0.00016264	0.00013425	0.0001026	0.00010769	7.473e-05	0.00010151	0.00016766	4.149e-05	2.603e-05		0.31548	0.00024883	0.00013427	0.00014954	0.00023638	0.00030172	0.00028097	0.00026142	0.00025486	0.00013802
		0.33034	5.519e-05	4.727e-05	9.59e-05	0.00012746	6.94e-05	6.994e-05	0.00010842	0.00013775	0.00016126	8.618e-05	0.00012886	6.647e-05	0.00011802	0.00021262	0.0001588	0.00011613	0.00010796		0.33034	0.0001147	4.721e-05	0.0001252	5.668e-05	0.00016248	9.686e-05	8.313e-05	9.959e-05	0.0001752	0.00011023	7.625e-05	8.408e-05	9.706e-05	7.506e-05	0.00016497	4.465e-05	3.102e-05		0.33034	0.00027837	9.977e-05	0.00011613	0.00021342	0.00024986	0.00031404	0.00029601	0.00024545	0.00013325
		0.3459	6.064e-05	-8.17e-06	0.00011296	0.00013888	6.437e-05	6.3e-05	5.818e-05	0.00013803	0.00013179	6.046e-05	0.00010145	7.613e-05	0.00012011	0.00017286	0.00019658	0.00010758	0.00013949		0.3459	0.00013767	3.604e-05	0.00010199	2.711e-05	0.00017317	4.765e-05	0.0001001	0.00010904	0.00021584	0.00011156	9.657e-05	7.102e-05	9.421e-05	8.267e-05	0.00012009	3.823e-05	2.085e-05		0.3459	0.00021269	-1.473e-05	0.00016195	0.00022183	0.00022694	0.00024192	0.00025636	0.00022521	0.00018654
		0.3622	5.449e-05	-2.58e-06	0.00010347	0.00012606	6.162e-05	6.302e-05	8.96e-05	0.00013191	0.00010236	4.166e-05	0.00015875	7.935e-05	0.00010923	0.00019638	0.00015906	0.00010966	0.00015965		0.3622	0.00013173	3.656e-05	8.183e-05	1.002e-05	0.00019858	-8.38e-06	0.00012683	8.958e-05	0.00018313	0.00012153	9.881e-05	3.348e-05	0.00010328	6.219e-05	8.858e-05	3.439e-05	3.37e-05		0.3622	0.00023834	-7.543e-05	6.632e-05	0.00022357	0.00019899	0.00022217	0.00023626	0.00021472	0.00010491
		0.37926	3.896e-05	2.156e-05	0.00010109	0.00013351	6.382e-05	6.376e-05	0.00010523	8.492e-05	9.573e-05	3.547e-05	0.00014182	8.854e-05	0.0001122	0.00016381	0.00013784	8.741e-05	0.00011006		0.37926	0.00010211	3.758e-05	7.882e-05	-2.591e-05	0.00017596	3.118e-05	9.704e-05	8.362e-05	0.00016873	0.00011957	8.461e-05	5.9e-05	8.438e-05	7.908e-05	0.00011284	2.823e-05	1.875e-05		0.37926	0.00021737	-0.00010807	0.00011101	0.00016764	0.00020381	0.00028182	0.00022345	0.00021313	5.703e-05
		0.39712	1.269e-05	4.239e-05	7.129e-05	9.622e-05	6.448e-05	7.144e-05	0.00011642	0.00016686	0.00010356	3.813e-05	0.00014142	5.305e-05	8.101e-05	0.00016881	0.00012144	9.582e-05	9.996e-05		0.39712	0.00012307	2.496e-05	4.901e-05	6.189e-05	0.00016102	8.234e-05	9.984e-05	7.874e-05	0.00017546	0.00015031	8.706e-05	6.081e-05	7.404e-05	8.357e-05	0.00016911	2.968e-05	3.498e-05		0.39712	0.00018416	-7.879e-05	5.547e-05	0.00019577	0.00024071	0.00024245	0.00020806	0.00022204	6.07e-05
		0.41582	2.22e-06	3.582e-05	6.506e-05	0.00010682	5.84e-05	5.361e-05	8.909e-05	0.00016217	6.274e-05	3.734e-05	0.00013061	2.694e-05	6.962e-05	0.00011105	0.00010758	9.097e-05	0.00010815		0.41582	9.09e-05	2.659e-05	4.777e-05	3.717e-05	0.00013365	9.125e-05	8.672e-05	6.217e-05	0.00015479	0.00013928	7.818e-05	6.385e-05	5.976e-05	6.337e-05	0.00011674	2.769e-05	4.166e-05		0.41582	0.00018626	-0.00010749	-5.89e-06	0.00022614	0.00022697	0.00016556	0.00018695	0.00020466	5.363e-05
		0.43542	1.391e-05	2.46e-06	5.932e-05	8.688e-05	5.87e-05	5.009e-05	7.277e-05	7.9e-05	7.491e-05	5.746e-05	0.00014374	5.759e-05	4.483e-05	9.111e-05	0.00010268	8.984e-05	0.00010136		0.43542	0.00011763	3.79e-05	5.801e-05	4.443e-05	0.00012914	2.356e-05	8.023e-05	7.03e-05	0.00017413	0.00014192	6.882e-05	5.083e-05	6.233e-05	7.41e-05	8.926e-05	2.506e-05	3.087e-05		0.43542	0.00021169	-0.00010357	8.827e-05	0.00023637	0.00020732	0.00017059	0.00020044	0.0002227	2.16e-06
		0.45592	3.258e-05	-2.27e-06	3.555e-05	6.076e-05	5.122e-05	7.07e-05	8.352e-05	7.123e-05	8.704e-05	4.239e-05	0.00010348	4.854e-05	4.493e-05	0.00013427	0.0001153	7.343e-05	0.0001051		0.45592	0.00010029	1.886e-05	8.504e-05	1.56e-05	0.00010155	2.61e-05	5.519e-05	6.893e-05	0.00014671	9.886e-05	6.446e-05	6.277e-05	4.256e-05	6.75e-05	7.793e-05	2.538e-05	3.299e-05		0.45592	0.00020071	-2.664e-05	-8.889e-05	0.00019666	0.00018779	0.00011943	0.00019796	0.00019594	5.804e-05
		0.4774	2.912e-05	1.27e-06	1.01e-05	3.697e-05	5.524e-05	4.454e-05	7.178e-05	0.00010367	6.03e-05	4.169e-05	7.463e-05	3.596e-05	3.488e-05	0.00016238	7.649e-05	8.992e-05	6.494e-05		0.4774	7.779e-05	1.403e-05	8.399e-05	-1.063e-05	5.635e-05	1.597e-05	5.047e-05	6.502e-05	0.00014662	0.00010831	4.855e-05	6.965e-05	2.39e-05	6.378e-05	9.944e-05	2.213e-05	2.657e-05		0.4774	0.00016897	3.26e-06	2.283e-05	0.00021487	0.00013793	9.412e-05	0.000186	0.00020165	0.00010344
		0.4999	4.286e-05	2.673e-05	2.005e-05	5.306e-05	4.759e-05	3.319e-05	7.301e-05	7.068e-05	9.007e-05	2.263e-05	8.628e-05	5.724e-05	5.977e-05	0.00013136	7.566e-05	9.482e-05	9.749e-05		0.4999	8.517e-05	4.88e-06	7.533e-05	2.448e-05	7.429e-05	3.319e-05	3.277e-05	6.59e-05	0.00014597	0.00012262	4.875e-05	6.955e-05	4.113e-05	5.53e-05	7.839e-05	1.88e-05	3.186e-05		0.4999	0.00015939	0.00014572	5.978e-05	0.00024358	0.00012955	9.531e-05	0.00016032	0.00018043	8.78e-05
		0.52344	6.693e-05	6.071e-05	1.54e-06	1.704e-05	4.619e-05	6.04e-06	9.185e-05	5.309e-05	7.457e-05	2.181e-05	0.0001017	3.86e-05	5.782e-05	0.00013745	8e-05	6.975e-05	5.427e-05		0.52344	8.483e-05	-1.7e-07	6.137e-05	4.738e-05	7.193e-05	4.529e-05	5.028e-05	5.643e-05	0.00012115	0.00010368	4.851e-05	1.829e-05	5.856e-05	5.813e-05	7.22e-05	2e-05	9.51e-06		0.52344	0.00012688	0.00010316	7.366e-05	6.431e-05	0.00011828	5.385e-05	0.00017719	0.00017397	8.721e-05
		0.5481	6.618e-05	4.32e-05	4.79e-06	4.96e-06	5.499e-05	-4.89e-06	8.201e-05	-8.5e-07	7.74e-05	-9.42e-06	0.00011267	1.497e-05	4.157e-05	0.00012569	7.404e-05	6.227e-05	3.998e-05		0.5481	6.095e-05	1.846e-05	6.622e-05	4.418e-05	7.159e-05	1.267e-05	6.289e-05	7.728e-05	0.00012766	9.881e-05	3.845e-05	-9.6e-06	3.165e-05	6.95e-05	4.18e-05	1.886e-05	-1.542e-05		0.5481	0.00014232	9.072e-05	0.0001043	-5.997e-05	0.00012518	2.16e-05	0.00016959	0.00017219	4.932e-05
		0.57392	5.062e-05	5.491e-05	6.58e-06	3.441e-05	3.682e-05	-9.71e-06	5.899e-05	-2.089e-05	2.674e-05	1.2e-05	6.399e-05	2.512e-05	6.114e-05	7.758e-05	5.83e-05	2.86e-05	-1.078e-05		0.57392	1.803e-05	2.177e-05	6.148e-05	5.114e-05	0.00012874	4.184e-05	7.6e-05	5.861e-05	0.00010495	0.00011934	3.558e-05	-2.652e-05	1.125e-05	3.646e-05	4.533e-05	1.717e-05	-4.52e-06		0.57392	0.00013997	0.00010275	2.08e-05	-9.655e-05	0.00017092	-3.392e-05	0.00019253	0.00014772	1.867e-05
		0.60096	3.208e-05	2.48e-05	-1.919e-05	4.37e-05	1.681e-05	8.66e-06	7.774e-05	-4.383e-05	5.916e-05	9.27e-06	2.75e-05	8.8e-06	3.502e-05	7.075e-05	9.015e-05	4.907e-05	-2.15e-06		0.60096	-1.72e-06	2.19e-05	6.947e-05	4.501e-05	8.671e-05	7.849e-05	7.393e-05	2.176e-05	5.782e-05	9.703e-05	3.922e-05	-4.239e-05	6.1e-06	3.462e-05	7.076e-05	7.09e-06	-1.308e-05		0.60096	0.00010023	0.00012014	-2.274e-05	-2.479e-05	0.00016989	-7.533e-05	0.00014693	0.00012438	4.74e-06
		0.62926	4.141e-05	2.967e-05	2.978e-05	4.906e-05	1.535e-05	-2.295e-05	6.673e-05	-9.2e-05	4.351e-05	2.246e-05	2.082e-05	1.623e-05	3.676e-05	7.294e-05	8.205e-05	1.101e-05	-1.418e-05		0.62926	2.572e-05	1.603e-05	8.426e-05	-4.68e-06	0.00011607	2.684e-05	6.99e-05	3.371e-05	6.87e-05	6.41e-05	1.126e-05	-5.161e-05	2.824e-05	3.597e-05	2.648e-05	4e-08	-3.22e-06		0.62926	5.836e-05	0.00018043	-9.039e-05	-6.698e-05	0.00015717	-1.39e-05	0.00012711	0.00010846	3.854e-05
		0.6589	5.904e-05	-1.26e-05	2.447e-05	2.025e-05	7.96e-06	-6.02e-06	4.922e-05	-8.058e-05	3.827e-05	-4.57e-06	2.51e-06	2.572e-05	5.766e-05	5.726e-05	3.267e-05	3.1e-07	-3.6e-05		0.6589	-9.17e-06	2.406e-05	8.408e-05	1.813e-05	8.33e-05	1.99e-05	2.489e-05	2.74e-05	4.71e-05	1.301e-05	8.37e-06	-4.985e-05	1.699e-05	2.679e-05	2.987e-05	-1.001e-05	-5.26e-06		0.6589	1.635e-05	0.00012883	-6.42e-06	-0.00010589	0.0001391	-3.991e-05	7.012e-05	8.777e-05	6.565e-05
		0.68994	3.703e-05	-1e-05	9.46e-06	2.6e-07	2.53e-06	-1.96e-06	4.04e-05	-7.443e-05	3.752e-05	-2.324e-05	-2.566e-05	4.06e-05	4.978e-05	8.671e-05	3.129e-05	1.227e-05	-1.305e-05		0.68994	-1.166e-05	9.11e-06	3.055e-05	1.937e-05	2.963e-05	-2.009e-05	1.365e-05	2.479e-05	5.023e-05	3e-05	-1.06e-06	-4.984e-05	-9.66e-06	3.253e-05	1.934e-05	-4.1e-06	-4.1e-06		0.68994	-5.06e-06	0.00015538	-3.208e-05	-3.699e-05	0.00019034	-4.571e-05	4.889e-05	8.935e-05	6.106e-05
		0.72244	4.042e-05	-1.58e-06	3.23e-06	2.521e-05	-4.1e-07	-2.659e-05	1.337e-05	-8.74e-05	-2.11e-05	-3.103e-05	1.405e-05	4.192e-05	1.932e-05	4.24e-05	4.639e-05	-1.097e-05	-2.476e-05		0.72244	-5.77e-06	-1.067e-05	7.58e-06	3.254e-05	2.503e-05	-3.941e-05	1.858e-05	2.394e-05	3.269e-05	3.147e-05	5.12e-06	-1.948e-05	2.675e-05	2.334e-05	2.649e-05	7.74e-06	-2.993e-05		0.72244	-4.92e-06	0.00012631	2.632e-05	-1.3e-07	0.00017291	-0.00011643	-5.15e-06	9.004e-05	-4.6e-06
		0.75648	-8.4e-07	1.198e-05	3.423e-05	2.119e-05	-6.68e-06	-4.23e-06	3.982e-05	-4.186e-05	-3.658e-05	-5.829e-05	-5.3e-07	1.13e-05	5.03e-06	4.538e-05	1.497e-05	-3.375e-05	2.79e-06		0.75648	1.743e-05	-2.67e-06	1.825e-05	2.3e-05	6.56e-05	-3.249e-05	1.12e-05	1.997e-05	3.738e-05	3.826e-05	-1.67e-06	-1.091e-05	-3.05e-06	2.416e-05	3.421e-05	-4.78e-06	-1.482e-05		0.75648	-2.43e-06	2.681e-05	-5.19e-05	9.05e-05	9.899e-05	-7.663e-05	5.69e-06	7.841e-05	2.954e-05
		0.7921	6.23e-06	-1.94e-05	6.94e-06	-2.707e-05	1.248e-05	-2.247e-05	4.104e-05	1.451e-05	-2.746e-05	-5.746e-05	-2.7e-05	-8.5e-07	-1.087e-05	4.477e-05	3.988e-05	-2.945e-05	-2.494e-05		0.7921	7.5e-06	-8.64e-06	1.767e-05	7.247e-05	6.472e-05	-3.526e-05	-1.35e-05	2.259e-05	2.019e-05	6.15e-06	-2.55e-06	1.704e-05	-3.275e-05	1.398e-05	3.832e-05	-1.903e-05	-2.84e-06		0.7921	2.955e-05	-6.41e-05	-2.215e-05	1.403e-05	2.664e-05	-4.303e-05	-3.133e-05	7.36e-05	4.345e-05
		0.82942	-5.03e-06	3.188e-05	-2.719e-05	-4.782e-05	9.47e-06	-1.479e-05	2.541e-05	5.201e-05	-3.102e-05	-4.445e-05	-1.908e-05	1.825e-05	2.2e-07	6.897e-05	1.737e-05	-3.025e-05	-1.419e-05		0.82942	-2.624e-05	-1.705e-05	2.728e-05	3.219e-05	5.676e-05	-6.707e-05	-1.278e-05	7.13e-06	2.198e-05	-5.93e-06	2.26e-06	1.33e-06	-1.368e-05	9.47e-06	2.806e-05	-8.52e-06	4.43e-06		0.82942	2.53e-06	-7.323e-05	-0.00012269	-3.934e-05	-5.86e-06	-3.067e-05	-5.424e-05	6.774e-05	5.07e-05
		0.8685	-1.989e-05	8.27e-06	-2.901e-05	-4.969e-05	1.333e-05	-1.093e-05	-3.85e-06	4.237e-05	-4.687e-05	-6.47e-05	-1.015e-05	3.716e-05	1.106e-05	8.535e-05	7.55e-06	-3.287e-05	-2.593e-05		0.8685	-6.046e-05	-4.96e-06	2.369e-05	2.775e-05	-8.93e-06	-4.402e-05	-1.949e-05	-7.16e-06	-3.17e-06	1.013e-05	2.339e-05	-3.94e-06	-3.231e-05	2.122e-05	2.796e-05	-9.74e-06	-1.687e-05		0.8685	1.78e-06	-0.00011885	-0.00014598	-7.54e-05	5.121e-05	-7.779e-05	-6.052e-05	7.043e-05	3.572e-05
		0.9094	-2.023e-05	-3.391e-05	-6.4e-06	-4.412e-05	-7.76e-06	-1.693e-05	-3.899e-05	0.00010696	-4.844e-05	-4.425e-05	-2.549e-05	5e-06	1.173e-05	4.795e-05	1.672e-05	-6.002e-05	-8.484e-05		0.9094	-6.782e-05	-7.43e-06	2.206e-05	6.617e-05	-4.18e-06	-2.663e-05	-2.953e-05	4.69e-06	7.78e-06	-1.458e-05	2.258e-05	-2.334e-05	-3.511e-05	1.38e-06	3.906e-05	-3.22e-06	-1.855e-05		0.9094	-2.116e-05	-9.038e-05	-2.254e-05	-9.745e-05	2.931e-05	-0.00014936	-2.862e-05	8.371e-05	-2.531e-05
		0.95224	-2.003e-05	-5.946e-05	3.87e-06	-5.892e-05	-1.46e-06	-5e-06	-4.221e-05	9.869e-05	-6.166e-05	-4.025e-05	-3.331e-05	-1.548e-05	2.2e-07	2.009e-05	1.141e-05	-6.89e-05	-0.00010502		0.95224	-4.949e-05	-1.734e-05	1.528e-05	6.225e-05	-1.12e-06	-5.054e-05	-1.312e-05	-8.71e-06	-2.257e-05	-3.245e-05	-3.93e-06	-4.146e-05	-2.497e-05	6.02e-06	-1.197e-05	-5.97e-06	-1.167e-05		0.95224	-3.674e-05	-6.836e-05	-9.985e-05	-5.645e-05	5.07e-06	-0.00012141	-4.688e-05	5.22e-05	-4.198e-05
		0.9971	-3.42e-05	-4.539e-05	1.11e-06	-3.587e-05	-2.345e-05	1.485e-05	-5.761e-05	7.147e-05	-6.82e-05	-4.86e-06	-5.54e-05	-2.727e-05	-9.09e-06	2.661e-05	-1.419e-05	-5.798e-05	-6.579e-05		0.9971	-4.916e-05	-3.43e-06	-9.96e-06	-3.56e-06	1.813e-05	-6.599e-05	-1.087e-05	-4.12e-06	-4.456e-05	-2.908e-05	-2.132e-05	-3.793e-05	-3.32e-05	2.385e-05	1.331e-05	-8.16e-06	-2.29e-06		0.9971	-8.65e-06	-2.637e-05	3.208e-05	-6.452e-05	1.11e-06	-0.00015005	-6.996e-05	1.76e-05	-8.522e-05
		1.04406	-3.484e-05	-6.952e-05	-2.055e-05	-3.771e-05	-2.085e-05	-2.447e-05	-5.175e-05	-2.058e-05	-6.318e-05	-4.31e-06	-6.957e-05	3.61e-06	-1.66e-05	2.582e-05	-3.794e-05	-5.374e-05	-5.302e-05		1.04406	-3.054e-05	-2.05e-06	-7.18e-06	-2.933e-05	-2.361e-05	-3.285e-05	-4.991e-05	-1.473e-05	-3.975e-05	-5.66e-05	-3.035e-05	-1.245e-05	-8.23e-06	1.454e-05	-5.31e-06	-1.012e-05	-4.26e-06		1.04406	7.64e-06	-3.422e-05	1.995e-05	-0.00018973	-4.694e-05	-0.0001459	-5.132e-05	2.476e-05	-4.241e-05
		1.09324	-4.396e-05	-6.203e-05	-5.491e-05	-8.366e-05	-1.304e-05	-1.834e-05	-1.374e-05	-6.833e-05	-8.868e-05	1.84e-06	-9.229e-05	1.669e-05	-3.488e-05	-1.267e-05	-5.681e-05	-8.89e-05	-6.708e-05		1.09324	-4.527e-05	-9.62e-06	2.323e-05	1.539e-05	-2.341e-05	-2.853e-05	-4.963e-05	-1.366e-05	-7.625e-05	-8.251e-05	-3.042e-05	-2.202e-05	-4.273e-05	-1.4e-06	1.21e-06	-1.007e-05	-1.877e-05		1.09324	-3.689e-05	4.571e-05	-6.532e-05	-0.00020081	-2.008e-05	-0.00020085	-8.814e-05	-1.82e-06	-3.029e-05
		1.14474	-4.895e-05	-7.149e-05	-7.614e-05	-5.954e-05	-1.608e-05	-3.515e-05	-3.363e-05	-6.876e-05	-9.689e-05	1.59e-05	-4.566e-05	7.1e-06	-5.517e-05	-2.593e-05	-6.11e-05	-7.602e-05	-6.498e-05		1.14474	-7.178e-05	-1.471e-05	3.59e-06	-3e-06	-2.258e-05	-4.946e-05	-4.842e-05	-1.957e-05	-0.00011428	-6.518e-05	-4.59e-05	-1.697e-05	-3.442e-05	-1.509e-05	8.23e-06	-1.671e-05	-2.626e-05		1.14474	-4.356e-05	-5.06e-06	-0.00010047	-0.00022913	-8.21e-05	-0.00020215	-6.923e-05	-8.82e-06	-7.694e-05
		1.19866	-4.449e-05	-3.569e-05	-7.788e-05	-5.709e-05	-2.108e-05	-1.579e-05	-2.7e-05	-0.00010606	-7.32e-05	7.91e-06	-7.721e-05	-1.687e-05	-6.356e-05	-3.17e-06	-4.165e-05	-8.804e-05	-7.472e-05		1.19866	-7.602e-05	-5.32e-06	-2.442e-05	-3.272e-05	8.79e-06	-2.484e-05	-3.635e-05	-1.157e-05	-9.211e-05	-5.583e-05	-4.081e-05	-1.374e-05	-5.636e-05	-3.08e-06	-1.631e-05	-2.04e-05	-1.45e-05		1.19866	-9.008e-05	6.339e-05	1.04e-06	-0.00018511	-0.00014897	-0.00018278	-5.948e-05	-2.774e-05	-9.916e-05
		1.25514	-4.18e-05	-4.365e-05	-7.201e-05	-4.963e-05	-2.236e-05	-3.387e-05	-2.356e-05	-8.421e-05	-3.315e-05	1.12e-06	-7.835e-05	4.65e-06	-4.731e-05	-2.688e-05	-7.176e-05	-9.704e-05	-3.911e-05		1.25514	-5.65e-05	-1.422e-05	-2.351e-05	-2.646e-05	-2.491e-05	-3.072e-05	3.75e-06	-3.992e-05	-7.671e-05	-7.95e-05	-2.594e-05	-2.84e-05	-5.016e-05	-3.15e-05	-4.714e-05	-2.077e-05	-2.714e-05		1.25514	-6.914e-05	-1.849e-05	-0.00012078	-0.00017713	-0.00020065	-0.00020099	-7.813e-05	-3.242e-05	-6.284e-05
		1.31426	-5.801e-05	-4.239e-05	-6.054e-05	-7.769e-05	-3.133e-05	-1.879e-05	-8.005e-05	-3.489e-05	-5.4e-05	-3.432e-05	-3.305e-05	-3.99e-05	-4.157e-05	-7.184e-05	-4.891e-05	-9.352e-05	-8.427e-05		1.31426	-6.323e-05	-3.033e-05	-2.476e-05	-8.771e-05	-6.5e-05	-7.042e-05	-2.51e-05	-4.446e-05	-9.009e-05	-1.927e-05	-2.516e-05	-4.88e-06	-6.719e-05	-4.123e-05	-5.898e-05	-1.502e-05	-1.986e-05		1.31426	-8.383e-05	-8.042e-05	-0.00023796	-0.00028634	-0.0002061	-0.00015066	-0.00012326	-6.462e-05	-6.89e-05
		1.37616	-4.196e-05	-1.291e-05	-6.823e-05	-8.842e-05	-2.737e-05	-4.378e-05	-9.659e-05	-5.974e-05	-6.28e-05	-3.159e-05	-6.182e-05	-2.793e-05	-6.773e-05	-5.782e-05	-6.815e-05	-5.614e-05	-7.477e-05		1.37616	-5.877e-05	-3.871e-05	-5.198e-05	-8.738e-05	-0.00011574	-8.396e-05	-4.032e-05	-5.462e-05	-7.654e-05	-5.619e-05	-3.189e-05	-3.833e-05	-5.229e-05	-5.845e-05	-0.00010259	-2.507e-05	-3.193e-05		1.37616	-0.00011043	-3.981e-05	-0.00018597	-0.00031755	-0.00018199	-0.00013	-0.00010656	-9.555e-05	-0.00016193
		1.44098	-2.541e-05	-1.039e-05	-7.74e-05	-9.723e-05	-4.395e-05	-2.362e-05	-7.947e-05	-0.00012439	-7.679e-05	-4.983e-05	-8.076e-05	-5.269e-05	-7.5e-05	-8.64e-05	-9.713e-05	-6.378e-05	-4.193e-05		1.44098	-8.468e-05	-4.192e-05	-4.492e-05	-8.733e-05	-7.913e-05	-0.0001162	-2.332e-05	-5.384e-05	-5.955e-05	-0.00010851	-4.638e-05	-6.811e-05	-3.604e-05	-6.253e-05	-8.942e-05	-2.991e-05	-2.8e-05		1.44098	-0.00011279	-0.0001662	-0.00017937	-0.00029349	-0.00011843	-0.00016567	-0.00011057	-9.851e-05	-0.00016294
		1.50886	-4.117e-05	4.6e-07	-0.00011037	-6.277e-05	-3.063e-05	-3.715e-05	-6.341e-05	-0.00011651	-5.839e-05	-6.701e-05	-0.00010575	-9.058e-05	-6.453e-05	-7.955e-05	-0.00010896	-7.747e-05	-7.32e-05		1.50886	-7.536e-05	-2.444e-05	-3.887e-05	-6.986e-05	-0.00014195	-0.00011502	-3.182e-05	-4.989e-05	-9.59e-05	-0.00014328	-3.921e-05	-5.365e-05	-8.023e-05	-5.975e-05	-8.89e-05	-3.346e-05	-3.53e-05		1.50886	-8.33e-05	-0.00029102	-0.00022386	-0.00022265	-0.0001705	-0.00013188	-0.00011018	-0.00011075	-0.00016092
		1.57994	-3.241e-05	7.8e-07	-0.00011062	-6.959e-05	-3.601e-05	-4.063e-05	-9.078e-05	-0.00016829	-2.825e-05	-6.432e-05	-9.291e-05	-0.00011976	-7.457e-05	-8.886e-05	-7.707e-05	-7.079e-05	-7.58e-05		1.57994	-6.572e-05	-3.521e-05	-3.74e-05	-8.198e-05	-0.0001608	-8.45e-05	-5.331e-05	-5.069e-05	-0.00011702	-0.00013908	-2.678e-05	-6.644e-05	-7.198e-05	-6.985e-05	-9e-05	-1.75e-05	-3.571e-05		1.57994	-9.238e-05	-0.00022665	-0.00015633	-0.00012778	-0.00017439	-0.00019134	-0.0001419	-0.00014145	-0.00018643
		1.65436	-4.055e-05	-2.842e-05	-7.262e-05	-9.518e-05	-5.621e-05	-7.269e-05	-7.638e-05	-0.00014957	-6.796e-05	-7.14e-05	-9.06e-05	-0.0001191	-5.971e-05	-0.00011246	-7.537e-05	-6.466e-05	-0.00010222		1.65436	-7.664e-05	-3.403e-05	-8.157e-05	-0.00012809	-0.00015159	-9.746e-05	-5.093e-05	-6.049e-05	-0.00011868	-0.00012723	-2.911e-05	-7.793e-05	-9.424e-05	-7.412e-05	-0.00010294	-2.124e-05	-8.72e-06		1.65436	-7.411e-05	-0.00016636	-0.00021951	-0.00018364	-0.00028214	-0.000175	-0.00014501	-0.00016904	-0.00015225
		1.7323	-4.509e-05	-0.00010212	-3.164e-05	-9.136e-05	-5.774e-05	-7.297e-05	-0.00010892	-6.959e-05	-8.621e-05	-6.065e-05	-7.641e-05	-0.00015703	-8.201e-05	-0.00011685	-8.235e-05	-8.786e-05	-0.00012137		1.7323	-5.728e-05	-2.962e-05	-5.226e-05	-6.292e-05	-0.00013928	-0.00010156	-8.275e-05	-8.578e-05	-0.00010433	-0.00015031	-3.812e-05	-0.00010705	-8.828e-05	-7.885e-05	-0.00011237	-2.792e-05	-4.92e-06		1.7323	-0.0001001	-0.00015268	-0.00010698	-0.00016934	-0.00028426	-9.147e-05	-0.00015067	-0.00018486	-0.00016477
		1.8139	-2.668e-05	-7.002e-05	-5.821e-05	-6.425e-05	-4.827e-05	-8.047e-05	-0.00014704	-9.202e-05	-0.00012257	-8.484e-05	-0.00010786	-8.625e-05	-8.466e-05	-0.00015737	-0.00011967	-9.432e-05	-2.009e-05		1.8139	-6.353e-05	-3.729e-05	-0.00010607	-4.916e-05	-0.0001886	-0.00012297	-8.43e-05	-6.96e-05	-0.00011861	-0.00012461	-5.317e-05	-9.686e-05	-9.804e-05	-6.584e-05	-0.00014258	-3.456e-05	-2.614e-05		1.8139	-0.00014438	-0.00027418	-0.00013534	-0.00023925	-0.00028246	-0.00011676	-0.00015577	-0.00020087	-0.00016245
		1.89934	-4.002e-05	-0.00010942	-0.00011547	-7.718e-05	-4.587e-05	-8.358e-05	-0.00014607	-8.115e-05	-0.00011556	-8.66e-05	-0.00011726	-8.27e-05	-8.232e-05	-0.00013823	-0.00011308	-0.00010284	-8.072e-05		1.89934	-9.386e-05	-4.592e-05	-0.00017007	-8.638e-05	-0.00012836	-0.0001574	-6.334e-05	-6.207e-05	-0.00013613	-0.00014485	-6.306e-05	-0.00012839	-4.377e-05	-9.272e-05	-0.00011852	-4.632e-05	-2.523e-05		1.89934	-0.00011652	-0.00024669	-0.00011036	-0.00011653	-0.00032842	-0.00015567	-0.00015116	-0.00021214	-0.00013824
		1.9888	-5.163e-05	-8.423e-05	-7.789e-05	-6.03e-05	-5.355e-05	-8.589e-05	-0.00010246	-0.00013309	-0.00012662	-0.00010839	-0.00012835	-0.00010085	-8.044e-05	-0.00013174	-0.00015398	-8.396e-05	-0.00011716		1.9888	-7.847e-05	-5.213e-05	-0.00014664	-0.00012975	-9.816e-05	-0.00013313	-8.223e-05	-6.016e-05	-0.00013461	-0.00011168	-8.924e-05	-9.673e-05	-5.471e-05	-9.088e-05	-9.212e-05	-4.412e-05	-3.947e-05		1.9888	-0.00011955	-0.00041123	-0.00017152	-7.883e-05	-0.00032025	-0.00012778	-0.00015626	-0.00021954	-8.855e-05
		2.0825	-8.255e-05	-8.096e-05	-5.272e-05	-9.205e-05	-5.856e-05	-7.962e-05	-0.00012232	-0.00013124	-0.00011609	-0.00010843	-0.00011924	-7.635e-05	-8.986e-05	-0.00015149	-0.00014506	-6.303e-05	-0.00012686		2.0825	-5.13e-05	-5.125e-05	-0.00014995	-0.00013013	-0.00014933	-0.00011045	-0.00010545	-7.561e-05	-0.00013541	-9.724e-05	-8.213e-05	-7.268e-05	-9.763e-05	-9.305e-05	-0.00013885	-5.146e-05	-3.244e-05		2.0825	-0.00013261	-0.00040516	-8.276e-05	-0.00013537	-0.0002605	-0.00015353	-0.00017698	-0.0002019	-0.00011955
		2.18058	-9.67e-05	-8.547e-05	-6.371e-05	-9.109e-05	-7.712e-05	-0.00010198	-0.00014389	-0.00017656	-0.00011578	-0.00010793	-0.00015458	-7.907e-05	-7.117e-05	-0.00017835	-0.00016719	-7.578e-05	-0.00010043		2.18058	-8.45e-05	-5.322e-05	-0.00013126	-0.00013905	-0.00017145	-0.00010471	-9.274e-05	-8.479e-05	-0.0001635	-0.00011107	-9.365e-05	-4.772e-05	-9.641e-05	-8.473e-05	-0.00014203	-3.972e-05	-2.361e-05		2.18058	-0.0001786	-0.00030405	-0.00020485	-0.00030446	-0.0002603	-0.0001916	-0.00023043	-0.00020165	-0.00018987
		2.2833	-0.00010343	-7.181e-05	-3.67e-05	-9.168e-05	-7.117e-05	-7.123e-05	-0.00012808	-0.00015216	-0.0001033	-0.00010599	-0.00016712	-0.00012705	-8.616e-05	-0.00018918	-0.00014368	-9.353e-05	-8.407e-05		2.2833	-9.411e-05	-5.218e-05	-0.00014012	-0.00013022	-0.00015339	-8.307e-05	-0.00010836	-8.196e-05	-0.00012492	-0.00011346	-9.374e-05	-5.754e-05	-9.306e-05	-8.577e-05	-9.055e-05	-4.513e-05	-4.995e-05		2.2833	-0.00021222	-0.00027401	-0.00022252	-0.00025401	-0.00026199	-0.00015149	-0.00018393	-0.0002595	-0.00020816
		2.39086	-0.00011886	-6.765e-05	-5.622e-05	-9.114e-05	-5.904e-05	-6.072e-05	-0.00010206	-0.00015427	-0.00012513	-0.00010695	-0.00015364	-0.00013377	-0.00010098	-0.00022101	-0.00015441	-0.00010634	-0.00012547		2.39086	-0.00010638	-4.936e-05	-0.00014658	-0.00011059	-0.00021907	-6.204e-05	-9.545e-05	-8.852e-05	-0.00014827	-0.00013223	-9.012e-05	-5.209e-05	-8.342e-05	-9.344e-05	-0.0001443	-3.536e-05	-5.109e-05		2.39086	-0.00019709	-0.00027845	-0.00030566	-0.00030248	-0.00021565	-0.00015	-0.00019166	-0.00023332	-0.00016922
		2.50348	-0.00010273	-0.00011882	-6.67e-05	-9.348e-05	-6.225e-05	-5.424e-05	-8.079e-05	-0.00019174	-0.00013374	-5.58e-05	-9.906e-05	-0.00016637	-9.702e-05	-0.00018866	-0.00011798	-7.591e-05	-0.00011269		2.50348	-9.322e-05	-5.68e-05	-0.0001463	-0.00014375	-0.00025643	-7.014e-05	-8.265e-05	-6.724e-05	-0.00015073	-8.752e-05	-7.79e-05	-3.728e-05	-4.227e-05	-9.323e-05	-0.0001326	-4.496e-05	-3.929e-05		2.50348	-0.00022628	-0.0001551	-0.00028185	-0.00024477	-0.00026259	-0.00019138	-0.00022042	-0.00022883	-0.00023109
[truncated: 39 more columns]
